# Supplementary material for: Light Regulates the Cytokinin-Dependent Cold Stress Responses in Arabidopsis
Source: Front Plant Sci. 2021 Feb 4;11:608711. doi: 10.3389/fpls.2020.608711 (PMC7889523; doi:10.3389/fpls.2020.608711)
Supplement: Supplementary Table 2 — Phytohormones. [file Table_2.XLSX]

## Sheet: Description
The sheet Mean_SD includes the means ± standard deviations. The levels of phytohormones are in pmol g-1 FW.
The statistics used for comparison of the levels of phytohormones - one-way ANOVA with Tukey´s post-hoc test (p<0.05, n=4)
Statistical significant differences are marked by different letters (see the detail description below).
The statistics on the sheet St-condition compare genotypes within each experimental condition and each tissue. Letters used within each condition are:
control	a-c
cold+normal light	d-f
cold+low light	g-i
cold+dark	j-l
The statistics on the sheet St-genotype compare the influence of experimental conditions within each genotype and each tissue. Letters used for genotypes are:
WT	A-D
DEX:IPT	E-H
DEX:CKX	I-L
The list of detected phytohormones:
tZ	trans-zeatin
tZR	trans-zeatin riboside
tZ7G	trans-zeatin-7-N-glucoside
tZ9G	trans-zeatin-9-N-glucoside
tZOG	trans-zeatin-O-glucoside
tZROG	trans-zeatin riboside-O-glucoside
tZRMP	trans-zeatin riboside monophosphate
DZ	dihydrozeatin
DZR	dihydrozeatin riboside
DZ7G	dihydrozeatin-7-N-glucoside
DZ9G	dihydrozeatin-9-N-glucoside
DZOG	dihydrozeatin-O-glucoside
DZRMP	dihydozeatin riboside monophosphate
cZ	cis-zeatin
cZR	cis-zeatin riboside
cZ7G	cis-zeatin-7-N-glucoside
cZROG	cis-zeatin riboside-O-glucoside
cZRMP	cis-zeatin riboside monophosphate
iP	N6-(∆2-isopentenyl)adenine
iPR	N6-(∆2-isopentenyl)adenosine
iP7G	N6-(∆2-isopentenyl)adenine-7-N-glucoside
iP9G	N6-(∆2-isopentenyl)adenine-9-N-glucoside
iPRMP	N6-(∆2-isopentenyl)adenosine monophosphate
CK bases	sum of	tZ	DZ	cZ	iP
CK ribosides	sum of	tZR	DZR	cZR	iPR
CK phosphates	sum of	tZRMP	DZRMP	cZRMP	iPRMP
CK N-glucosides	sum of	tZ7G	tZ9G	DZ7G	DZ9G	cZ7G	iP7G	iP9G
CK O-glucosides	sum of	tZOG	tZROG	DZOG	cZROG
ABA	abscisic acid
PA	phaseic acid
DPA	dihydrophaseic acid
9OH-ABA	9-hydroxy-abscisic acid
ABA metabolites	sum of	PA	DPA	9OH-ABA
GA19	gibberellin GA19
JA	jasmonic acid
JA-Ile	jasmonate isoleucine
IAA	indole-3-acetic acid
IAA-Asp	indole-3-acetic acid aspartate
IAA-Glu	indole-3-acetic acid glutamate
IAA-GE	indole-3-acetic acid glucosyl ester
OxIAA	oxo-indole-3-acetic acid
OxIAA-GE	oxo-indole-3-acetic acid glucosyl ester
IAA metabolites	sum of	IAA-Asp	IAA-Glu	IAA-GE	OxIAA	OxIAA-GE
SA	salicylic acid

## Sheet: Mean_SD
dexamethasone	tissue	conditions	genotype	tZ	tZR	tZ7G	tZ9G	tZOG	tZROG	tZRMP	DZ	DZR	DZ7G	DZ9G	DZOG	DZRMP	cZ	cZR	cZ7G	cZROG	cZRMP	iP	iPR	iP7G	iP9G	iPRMP	CK bases	CK ribosides	CK phosphates	CK N-glucosides	CK O-glucosides	ABA	PA	DPA	9OH-ABA	ABA metabolites	GA19	JA	JA-Ile	IAA	IAA-Asp	IAA-Glu	IAA-GE	OxIAA	OxIAA-GE	IAA metabolites	SA
DEX	apices	control	WT	2.31 ± 0.61	44.25 ± 16.80	73.35 ± 30.01	64.78 ± 24.18	10.46 ± 3.57	0.410 ± 0.070	25.59 ± 7.59	0.040 ± 0.030	2.07 ± 0.43	4.96 ± 0.75	1.02 ± 0.15	0.68 ± 0.43	3.86 ± 2.21	0.36 ± 0.15	3.51 ± 1.02	13.66 ± 6.93	1.04 ± 0.42	28.17 ± 5.49	1.14 ± 0.31	14.78 ± 4.55	54.15 ± 15.86	2.89 ± 0.45	182.99 ± 70.45	3.86 ± 0.72	64.62 ± 18.82	240.61 ± 80.19	214.82 ± 77.50	12.58 ± 3.78	13.42 ± 4.49	6.10 ± 0.20	469.08 ± 197.23	3.49 ± 0.46	478.67 ± 197.45	6.13 ± 2.40	354.8 ± 199.5	43.98 ± 19.00	71.41 ± 28.65	86.52 ± 37.80	11.82 ± 4.34	19.63 ± 4.72	182.13 ± 67.80	4 513.9 ± 1 015.4	4 814.0 ± 1 059.6	548.9 ± 228.2
DEX	apices	control	DEX:IPT	10.94 ± 3.49	206.89 ± 85.25	187.54 ± 9.62	159.09 ± 13.16	46.94 ± 10.97	2.400 ± 0.440	53.14 ± 24.09	0.160 ± 0.020	9.72 ± 1.49	16.22 ± 0.93	3.06 ± 0.23	1.25 ± 0.61	20.69 ± 9.79	0.95 ± 0.53	4.76 ± 2.26	9.55 ± 2.11	1.20 ± 0.52	17.91 ± 6.44	1.99 ± 1.19	9.05 ± 3.05	24.34 ± 13.33	1.54 ± 1.37	109.51 ± 58.33	14.04 ± 3.41	230.42 ± 85.37	201.25 ± 32.46	401.33 ± 30.17	51.79 ± 11.14	32.57 ± 7.63	19.20 ± 3.75	547.56 ± 207.74	9.97 ± 1.95	576.73 ± 205.19	5.45 ± 1.42	527.6 ± 130.9	80.76 ± 42.21	202.95 ± 70.99	104.09 ± 30.00	2.01 ± 0.68	28.63 ± 5.15	253.87 ± 96.81	3 042.1 ± 788.6	3 430.7 ± 694.2	1 749.7 ± 265.7
DEX	apices	control	DEX:CKX	0.13 ± 0.01	0.17 ± 0.04	3.39 ± 0.36	0.29 ± 0.06	0.20 ± 0.11	0.010 ± 0.004	0.29 ± 0.17	0.200 ± 0.090	1.76 ± 0.91	9.30 ± 1.16	1.28 ± 0.19	2.08 ± 0.93	5.05 ± 1.64	0.42 ± 0.25	0.41 ± 0.21	0.50 ± 0.24	0.46 ± 0.29	3.96 ± 2.93	0.52 ± 0.15	0.65 ± 0.31	3.03 ± 1.77	0.84 ± 0.34	7.47 ± 2.33	1.26 ± 0.12	2.98 ± 1.35	16.77 ± 3.79	18.63 ± 3.10	2.75 ± 0.75	17.34 ± 3.81	6.13 ± 2.90	185.24 ± 38.39	3.18 ± 1.51	194.56 ± 41.86	2.09 ± 0.78	238.3 ± 77.9	38.75 ± 36.78	65.52 ± 26.59	91.33 ± 24.94	29.82 ± 5.91	44.80 ± 10.99	77.83 ± 14.36	1 699.1 ± 341.0	1 942.9 ± 312.2	272.9 ± 84.7
DEX	apices	cold+normal light	WT	1.20 ± 1.13	31.60 ± 15.63	30.61 ± 17.67	29.18 ± 20.18	4.80 ± 0.68	0.240 ± 0.120	34.82 ± 27.67	0.040 ± 0.030	1.82 ± 1.38	3.16 ± 2.56	0.88 ± 0.76	0.16 ± 0.09	6.75 ± 1.28	0.10 ± 0.05	0.49 ± 0.24	2.77 ± 0.50	0.37 ± 0.20	39.74 ± 22.44	0.76 ± 0.29	23.80 ± 11.20	21.64 ± 5.68	1.08 ± 0.35	146.06 ± 35.33	2.10 ± 1.44	57.71 ± 46.66	227.38 ± 23.98	89.31 ± 46.34	5.57 ± 0.78	24.87 ± 10.76	13.51 ± 4.85	378.52 ± 174.04	7.02 ± 2.52	399.05 ± 176.49	1.96 ± 1.44	510.3 ± 288.9	139.49 ± 57.02	28.18 ± 20.79	10.21 ± 5.95	18.49 ± 10.90	22.32 ± 9.88	33.46 ± 16.52	1 947.4 ± 984.1	2 031.9 ± 1 005.0	304.3 ± 40.4
DEX	apices	cold+normal light	DEX:IPT	5.34 ± 2.46	246.04 ± 171.73	151.85 ± 54.88	130.80 ± 42.80	32.57 ± 12.23	2.120 ± 0.730	91.59 ± 20.40	0.160 ± 0.060	20.01 ± 10.22	8.58 ± 2.95	1.87 ± 0.31	1.28 ± 1.08	11.54 ± 6.29	0.43 ± 0.24	2.52 ± 1.21	2.26 ± 1.05	0.49 ± 0.22	246.01 ± 161.44	0.74 ± 0.12	17.71 ± 2.73	35.37 ± 14.69	1.20 ± 0.37	385.35 ± 209.71	6.66 ± 2.44	286.28 ± 171.94	734.49 ± 301.62	331.93 ± 112.89	36.46 ± 12.76	21.72 ± 12.88	15.17 ± 7.44	324.85 ± 103.62	7.88 ± 3.87	347.91 ± 114.01	2.54 ± 1.71	215.5 ± 7.2	43.60 ± 8.18	66.57 ± 9.18	142.00 ± 10.88	8.65 ± 6.57	55.15 ± 33.55	97.68 ± 70.68	2 481.3 ± 816.1	2 784.8 ± 904.2	742.3 ± 360.8
DEX	apices	cold+normal light	DEX:CKX	0.58 ± 0.24	8.98 ± 6.37	22.19 ± 6.28	7.78 ± 2.66	4.59 ± 2.30	0.230 ± 0.140	2.31 ± 1.09	0.210 ± 0.060	3.49 ± 2.04	6.81 ± 2.50	1.52 ± 0.70	1.83 ± 0.71	6.37 ± 2.43	0.45 ± 0.25	0.50 ± 0.35	3.64 ± 2.31	0.67 ± 0.32	4.24 ± 2.39	0.89 ± 0.45	3.86 ± 1.91	22.49 ± 13.78	0.18 ± 0.04	25.73 ± 3.65	2.13 ± 0.71	16.83 ± 9.91	38.66 ± 3.34	64.61 ± 16.77	7.33 ± 2.98	16.31 ± 2.89	8.26 ± 3.74	222.40 ± 59.30	4.29 ± 1.94	234.95 ± 54.83	3.19 ± 1.61	679.1 ± 229.5	118.74 ± 39.82	51.28 ± 23.75	52.97 ± 31.64	35.70 ± 10.22	78.18 ± 41.57	88.82 ± 4.13	2 485.1 ± 821.9	2 740.7 ± 824.3	751.7 ± 250.4
DEX	apices	cold+low light	WT	0.58 ± 0.22	6.15 ± 4.15	20.07 ± 8.16	16.06 ± 6.56	3.34 ± 1.57	0.170 ± 0.070	3.65 ± 2.68	0.030 ± 0.020	0.62 ± 0.29	2.03 ± 0.94	0.33 ± 0.13	0.42 ± 0.36	0.75 ± 0.15	0.62 ± 0.35	1.20 ± 0.41	3.81 ± 1.30	0.68 ± 0.36	3.13 ± 0.21	1.11 ± 0.62	3.62 ± 2.41	31.32 ± 13.37	2.15 ± 1.37	26.64 ± 18.14	2.18 ± 0.56	11.60 ± 5.86	34.16 ± 17.84	75.77 ± 25.84	4.61 ± 1.97	41.90 ± 15.47	19.85 ± 9.59	343.65 ± 149.69	10.31 ± 4.98	373.81 ± 160.43	2.37 ± 0.77	348.4 ± 177.6	113.40 ± 72.27	100.25 ± 39.16	57.12 ± 51.28	6.03 ± 3.13	48.51 ± 12.48	197.15 ± 114.21	2 432.8 ± 1 372.8	2 741.6 ± 1 361.7	309.3 ± 127.4
DEX	apices	cold+low light	DEX:IPT	1.15 ± 0.28	17.58 ± 6.98	48.06 ± 18.42	44.72 ± 17.52	6.36 ± 1.16	0.350 ± 0.150	19.97 ± 5.35	0.050 ± 0.040	2.88 ± 1.64	5.12 ± 1.56	1.14 ± 0.38	0.65 ± 0.50	1.88 ± 1.31	1.15 ± 0.46	3.99 ± 3.32	5.35 ± 0.62	0.66 ± 0.13	7.57 ± 4.27	0.75 ± 0.15	3.27 ± 1.74	41.12 ± 5.68	2.03 ± 0.32	21.39 ± 10.84	3.10 ± 0.77	27.72 ± 11.11	50.80 ± 17.29	147.54 ± 42.29	8.01 ± 1.84	104.58 ± 22.79	47.62 ± 16.79	713.99 ± 112.78	24.74 ± 8.72	786.35 ± 120.42	2.40 ± 0.61	959.8 ± 219.8	189.82 ± 91.26	148.46 ± 27.17	54.03 ± 22.12	17.52 ± 2.69	30.93 ± 5.73	203.67 ± 74.22	3 977.0 ± 1 467.9	4 283.2 ± 1 543.9	1 349.7 ± 732.2
DEX	apices	cold+low light	DEX:CKX	0.42 ± 0.09	5.60 ± 2.01	21.70 ± 0.45	8.30 ± 0.44	2.90 ± 0.78	0.140 ± 0.010	8.01 ± 2.60	0.030 ± 0.020	1.34 ± 0.26	5.43 ± 0.71	1.25 ± 0.41	0.68 ± 0.20	1.31 ± 0.30	0.32 ± 0.14	0.62 ± 0.26	3.50 ± 0.62	0.41 ± 0.14	3.74 ± 2.52	0.84 ± 0.29	4.06 ± 0.75	25.77 ± 4.29	0.98 ± 0.40	23.79 ± 8.93	1.60 ± 0.32	11.62 ± 1.43	36.84 ± 9.82	66.92 ± 2.90	4.13 ± 0.83	55.12 ± 5.68	18.20 ± 2.99	500.80 ± 60.98	9.45 ± 1.56	528.44 ± 57.72	2.03 ± 0.79	1 206.6 ± 539.2	428.50 ± 265.63	92.29 ± 6.23	30.85 ± 20.07	31.56 ± 1.96	38.91 ± 3.73	168.74 ± 74.80	4 453.3 ± 122.3	4 723.3 ± 199.6	713.9 ± 61.8
DEX	apices	cold+dark	WT	0.40 ± 0.12	0.94 ± 0.31	25.09 ± 9.57	17.03 ± 6.25	6.99 ± 3.04	0.140 ± 0.060	2.46 ± 1.06	0.090 ± 0.040	0.91 ± 0.46	2.62 ± 1.09	2.10 ± 1.11	1.58 ± 0.85	4.22 ± 3.20	0.66 ± 0.28	0.92 ± 0.06	8.31 ± 3.03	2.02 ± 0.77	9.95 ± 3.23	0.97 ± 0.30	0.60 ± 0.11	29.26 ± 8.34	1.80 ± 0.57	3.19 ± 0.40	2.12 ± 0.28	3.36 ± 0.57	19.83 ± 7.01	86.20 ± 28.10	10.73 ± 4.53	28.11 ± 7.41	9.21 ± 4.80	178.35 ± 86.36	4.79 ± 2.50	192.35 ± 89.90	5.95 ± 2.28	139.8 ± 33.5	8.09 ± 5.12	45.72 ± 13.61	102.80 ± 8.91	10.70 ± 7.83	4.71 ± 3.96	196.25 ± 112.49	1 808.7 ± 853.2	2 123.1 ± 829.1	157.5 ± 62.1
DEX	apices	cold+dark	DEX:IPT	0.54 ± 0.25	4.54 ± 2.40	41.87 ± 14.35	32.68 ± 14.67	7.45 ± 1.57	0.260 ± 0.130	12.52 ± 4.24	0.080 ± 0.020	1.05 ± 0.52	3.33 ± 0.52	1.11 ± 0.50	1.16 ± 0.25	5.55 ± 3.31	0.43 ± 0.21	1.31 ± 0.60	10.36 ± 2.84	2.02 ± 0.45	7.71 ± 1.02	1.01 ± 0.32	0.43 ± 0.20	38.08 ± 2.77	2.11 ± 0.30	3.87 ± 0.98	2.06 ± 0.62	7.33 ± 3.18	29.65 ± 5.84	129.55 ± 27.68	10.88 ± 1.84	48.75 ± 34.78	5.65 ± 2.38	154.87 ± 79.93	2.94 ± 1.23	163.46 ± 81.76	4.74 ± 1.45	55.6 ± 8.6	2.78 ± 1.79	248.36 ± 102.34	162.82 ± 34.84	13.07 ± 6.05	3.70 ± 2.36	175.04 ± 70.84	1 782.0 ± 308.6	2 087.5 ± 367.1	181.9 ± 19.3
DEX	apices	cold+dark	DEX:CKX	0.13 ± 0.08	0.11 ± 0.08	16.04 ± 2.43	1.58 ± 0.43	3.27 ± 0.82	0.070 ± 0.010	0.10 ± 0.06	0.030 ± 0.020	0.25 ± 0.11	2.74 ± 0.68	1.30 ± 0.58	1.08 ± 0.69	1.75 ± 1.53	0.33 ± 0.10	0.46 ± 0.17	5.34 ± 0.80	1.91 ± 0.44	2.06 ± 0.78	0.79 ± 0.44	0.13 ± 0.05	27.37 ± 4.69	0.19 ± 0.11	0.81 ± 0.08	1.29 ± 0.61	0.96 ± 0.32	4.72 ± 1.43	54.57 ± 3.04	6.32 ± 1.50	38.65 ± 18.65	11.56 ± 3.98	132.94 ± 29.34	6.01 ± 2.07	150.51 ± 28.36	3.90 ± 1.97	49.7 ± 19.4	3.70 ± 2.32	81.72 ± 44.05	189.68 ± 36.49	11.53 ± 1.95	14.43 ± 4.73	86.16 ± 49.17	1 247.2 ± 286.2	1 549.0 ± 298.0	89.1 ± 40.3
DEX	leaves	control	WT	0.55 ± 0.02	14.97 ± 5.42	34.68 ± 12.73	24.05 ± 8.89	5.59 ± 1.67	0.550 ± 0.260	57.03 ± 29.59	0.030 ± 0.010	1.10 ± 0.53	2.97 ± 0.92	0.59 ± 0.13	0.16 ± 0.04	2.16 ± 1.00	0.34 ± 0.26	1.43 ± 0.71	8.64 ± 3.15	2.66 ± 0.69	17.55 ± 2.59	0.37 ± 0.29	3.37 ± 0.60	33.00 ± 7.00	3.15 ± 1.01	38.06 ± 6.92	1.30 ± 0.31	20.87 ± 5.17	114.80 ± 32.69	107.09 ± 32.49	8.96 ± 2.27	7.26 ± 1.09	10.46 ± 0.93	35.10 ± 8.36	5.43 ± 0.49	50.99 ± 7.06	1.26 ± 0.80	28.7 ± 12.6	0.97 ± 0.60	31.26 ± 19.36	110.65 ± 17.80	2.18 ± 0.70	196.16 ± 133.68	9.70 ± 1.89	591.7 ± 59.6	910.4 ± 133.4	183.2 ± 48.7
DEX	leaves	control	DEX:IPT	13.69 ± 3.57	756.85 ± 334.79	450.67 ± 175.95	338.37 ± 133.09	111.42 ± 56.37	19.650 ± 5.700	143.89 ± 56.34	0.490 ± 0.110	63.03 ± 18.09	52.69 ± 23.14	8.97 ± 3.11	2.70 ± 0.55	23.34 ± 10.35	0.15 ± 0.11	1.73 ± 0.87	9.19 ± 2.05	2.17 ± 0.72	29.36 ± 9.19	0.60 ± 0.55	5.90 ± 3.04	33.51 ± 8.60	2.07 ± 0.78	188.41 ± 75.60	14.94 ± 3.27	827.51 ± 353.23	385.00 ± 124.04	895.47 ± 342.43	135.95 ± 54.24	17.66 ± 2.82	23.60 ± 5.12	61.95 ± 20.51	12.26 ± 2.66	97.82 ± 18.95	1.32 ± 0.41	44.1 ± 15.4	3.22 ± 2.54	30.47 ± 6.76	135.61 ± 55.60	2.45 ± 1.25	332.37 ± 67.92	11.65 ± 6.47	490.6 ± 65.4	972.7 ± 67.0	1 043.1 ± 290.8
DEX	leaves	control	DEX:CKX	0.03 ± 0.01	0.37 ± 0.25	12.16 ± 4.80	0.10 ± 0.02	1.82 ± 0.98	0.030 ± 0.013	1.49 ± 0.77	0.030 ± 0.010	0.48 ± 0.21	2.76 ± 0.53	0.40 ± 0.06	0.26 ± 0.04	1.49 ± 0.61	0.05 ± 0.02	0.59 ± 0.46	2.68 ± 1.02	1.82 ± 1.00	22.45 ± 14.94	0.89 ± 0.79	2.09 ± 1.79	15.53 ± 3.56	1.10 ± 0.51	10.10 ± 2.27	1.00 ± 0.83	3.54 ± 1.62	35.53 ± 15.90	34.72 ± 9.47	3.94 ± 1.97	22.64 ± 12.17	4.60 ± 0.92	29.26 ± 6.06	2.39 ± 0.48	36.26 ± 6.92	0.94 ± 0.62	43.3 ± 22.4	8.34 ± 5.40	21.35 ± 17.25	110.85 ± 80.55	2.30 ± 1.80	63.54 ± 27.57	7.59 ± 2.76	541.6 ± 25.8	725.9 ± 102.5	81.3 ± 8.2
DEX	leaves	cold+normal light	WT	0.55 ± 0.25	18.31 ± 9.06	36.45 ± 11.48	21.87 ± 3.91	9.46 ± 4.17	0.670 ± 0.140	5.51 ± 0.88	0.040 ± 0.024	1.03 ± 0.65	2.92 ± 0.65	0.55 ± 0.21	0.40 ± 0.10	2.18 ± 1.46	0.07 ± 0.01	0.61 ± 0.53	5.87 ± 1.88	1.20 ± 0.88	9.12 ± 8.56	0.20 ± 0.07	13.75 ± 7.63	53.22 ± 5.93	2.81 ± 0.38	79.61 ± 37.96	0.87 ± 0.65	33.69 ± 25.70	96.42 ± 36.20	123.69 ± 22.28	11.73 ± 4.77	29.34 ± 5.50	55.23 ± 17.05	79.42 ± 16.02	28.69 ± 8.86	163.35 ± 11.30	1.41 ± 0.89	20.5 ± 9.7	1.50 ± 1.03	14.76 ± 5.71	103.76 ± 64.08	2.75 ± 2.15	380.02 ± 27.75	5.38 ± 1.06	550.0 ± 164.4	1 041.9 ± 245.3	203.0 ± 57.1
DEX	leaves	cold+normal light	DEX:IPT	1.58 ± 0.90	179.29 ± 64.24	70.62 ± 29.63	51.06 ± 19.10	18.70 ± 10.42	3.610 ± 1.730	16.45 ± 9.68	0.210 ± 0.070	43.48 ± 10.90	11.40 ± 5.00	1.96 ± 0.73	1.79 ± 0.87	30.11 ± 20.81	0.14 ± 0.08	1.02 ± 0.74	5.98 ± 2.27	1.35 ± 0.79	27.26 ± 15.21	0.49 ± 0.24	6.17 ± 4.49	44.66 ± 5.03	2.23 ± 0.26	197.51 ± 107.34	2.42 ± 1.35	229.96 ± 68.69	271.33 ± 129.72	187.92 ± 56.25	25.45 ± 13.12	29.68 ± 8.83	50.97 ± 12.68	82.59 ± 12.38	26.48 ± 6.59	160.04 ± 24.81	1.35 ± 0.56	25.0 ± 17.4	3.40 ± 0.50	20.67 ± 6.27	168.30 ± 92.68	1.47 ± 0.63	363.50 ± 118.62	9.70 ± 5.32	633.2 ± 136.9	1 176.2 ± 313.4	333.9 ± 103.4
DEX	leaves	cold+normal light	DEX:CKX	0.08 ± 0.05	0.51 ± 0.39	29.37 ± 12.76	4.60 ± 3.15	6.94 ± 3.88	0.270 ± 0.110	1.26 ± 0.77	0.080 ± 0.047	2.41 ± 2.23	3.64 ± 1.83	0.78 ± 0.43	0.58 ± 0.42	2.45 ± 0.87	0.05 ± 0.01	0.22 ± 0.08	4.18 ± 1.31	0.65 ± 0.19	4.03 ± 2.80	0.97 ± 0.90	1.78 ± 1.42	35.98 ± 7.73	0.06 ± 0.01	14.25 ± 5.57	1.18 ± 1.01	4.93 ± 3.98	21.99 ± 8.29	78.60 ± 22.44	8.44 ± 3.74	25.61 ± 2.08	49.66 ± 6.21	77.04 ± 14.69	25.80 ± 3.23	152.49 ± 15.62	1.02 ± 0.50	12.6 ± 6.7	1.72 ± 1.33	22.69 ± 14.52	51.69 ± 23.76	3.36 ± 1.18	428.10 ± 102.23	4.20 ± 1.86	426.4 ± 29.9	913.8 ± 114.9	263.9 ± 71.7
DEX	leaves	cold+low light	WT	0.28 ± 0.07	5.01 ± 2.28	23.15 ± 3.57	15.60 ± 2.06	3.33 ± 0.72	0.290 ± 0.070	14.25 ± 7.27	0.020 ± 0.012	0.43 ± 0.13	1.97 ± 0.38	0.40 ± 0.21	0.09 ± 0.05	0.81 ± 0.43	0.09 ± 0.04	0.21 ± 0.09	4.31 ± 0.74	0.84 ± 0.20	1.39 ± 1.09	0.22 ± 0.05	2.92 ± 0.68	33.24 ± 5.96	2.96 ± 0.91	16.43 ± 4.14	0.62 ± 0.07	8.57 ± 2.72	32.89 ± 11.28	81.63 ± 13.23	4.54 ± 0.96	27.65 ± 5.29	67.89 ± 19.45	114.31 ± 43.54	35.27 ± 10.11	217.48 ± 51.13	1.41 ± 0.73	75.0 ± 43.6	5.32 ± 3.49	37.35 ± 12.25	40.95 ± 19.63	2.12 ± 1.71	48.69 ± 15.69	16.90 ± 5.81	538.1 ± 176.2	646.8 ± 192.9	147.6 ± 51.8
DEX	leaves	cold+low light	DEX:IPT	1.24 ± 0.29	53.60 ± 17.90	51.50 ± 11.10	42.17 ± 11.41	7.91 ± 1.74	0.800 ± 0.060	146.58 ± 47.21	0.110 ± 0.030	25.38 ± 9.40	5.09 ± 0.95	1.40 ± 0.34	0.28 ± 0.04	45.66 ± 18.23	0.25 ± 0.12	0.17 ± 0.08	4.97 ± 0.82	0.73 ± 0.16	0.62 ± 0.21	0.35 ± 0.10	2.95 ± 0.49	35.32 ± 4.28	3.00 ± 0.09	12.50 ± 2.31	1.95 ± 0.19	82.10 ± 27.17	205.37 ± 65.07	143.45 ± 22.14	9.72 ± 1.61	33.38 ± 2.41	77.29 ± 18.48	174.67 ± 33.15	40.16 ± 9.60	292.12 ± 45.89	1.98 ± 0.54	122.4 ± 34.3	10.50 ± 2.58	30.16 ± 9.07	51.77 ± 19.79	5.41 ± 2.54	47.49 ± 19.91	15.44 ± 7.67	593.2 ± 155.5	713.3 ± 163.1	173.8 ± 7.8
DEX	leaves	cold+low light	DEX:CKX	0.10 ± 0.01	0.27 ± 0.14	14.17 ± 3.05	3.01 ± 1.14	1.82 ± 0.65	0.110 ± 0.010	0.46 ± 0.19	0.030 ± 0.010	0.51 ± 0.14	2.53 ± 1.11	0.62 ± 0.38	0.20 ± 0.05	0.80 ± 0.26	0.12 ± 0.08	0.12 ± 0.09	4.16 ± 0.37	0.60 ± 0.11	0.83 ± 0.47	0.25 ± 0.06	0.50 ± 0.30	28.35 ± 3.07	0.24 ± 0.10	4.09 ± 2.25	0.51 ± 0.14	1.41 ± 0.66	6.19 ± 3.20	53.10 ± 8.10	2.73 ± 0.59	23.84 ± 2.67	60.96 ± 3.46	113.55 ± 22.64	31.67 ± 1.80	206.17 ± 17.50	1.16 ± 0.24	51.6 ± 20.2	5.03 ± 2.21	19.07 ± 4.73	58.42 ± 5.19	6.17 ± 3.82	43.91 ± 23.91	9.63 ± 0.60	692.0 ± 160.6	810.1 ± 163.8	297.0 ± 201.2
DEX	leaves	cold+dark	WT	0.08 ± 0.04	0.44 ± 0.10	18.55 ± 1.88	10.42 ± 0.68	3.38 ± 0.26	0.160 ± 0.020	1.11 ± 0.38	0.020 ± 0.010	0.18 ± 0.02	1.97 ± 0.29	0.38 ± 0.11	0.40 ± 0.15	0.52 ± 0.27	0.12 ± 0.03	0.34 ± 0.05	5.38 ± 0.40	1.89 ± 0.22	2.02 ± 0.18	0.21 ± 0.08	0.18 ± 0.04	32.23 ± 2.33	4.12 ± 1.02	1.10 ± 0.09	0.43 ± 0.15	1.14 ± 0.21	4.75 ± 0.27	73.06 ± 6.19	5.82 ± 0.50	41.38 ± 5.27	20.99 ± 6.68	29.57 ± 6.78	10.90 ± 3.47	61.46 ± 15.20	1.54 ± 0.49	7.5 ± 3.5	0.54 ± 0.34	19.65 ± 15.76	88.29 ± 18.53	8.60 ± 5.28	23.26 ± 17.47	17.65 ± 13.32	480.5 ± 156.4	618.3 ± 190.8	36.3 ± 19.6
DEX	leaves	cold+dark	DEX:IPT	0.15 ± 0.05	10.80 ± 7.26	28.29 ± 12.48	17.37 ± 7.71	5.31 ± 2.47	0.320 ± 0.120	20.25 ± 9.27	0.070 ± 0.030	4.52 ± 3.82	3.32 ± 1.45	0.44 ± 0.20	0.47 ± 0.39	13.67 ± 7.14	0.23 ± 0.05	0.47 ± 0.09	7.73 ± 3.87	3.65 ± 2.03	1.97 ± 0.37	0.23 ± 0.12	0.32 ± 0.20	48.14 ± 17.43	6.38 ± 2.87	1.57 ± 0.85	0.67 ± 0.09	16.11 ± 8.37	37.47 ± 16.23	111.66 ± 45.57	9.76 ± 4.92	41.66 ± 9.40	17.35 ± 2.24	47.60 ± 21.36	9.01 ± 1.17	73.96 ± 17.95	1.41 ± 0.88	18.3 ± 10.0	1.39 ± 1.24	20.62 ± 14.83	107.77 ± 10.28	9.64 ± 4.03	20.24 ± 1.93	15.91 ± 5.35	485.0 ± 77.7	638.6 ± 80.1	66.4 ± 36.0
DEX	leaves	cold+dark	DEX:CKX	0.05 ± 0.02	0.05 ± 0.01	21.18 ± 12.07	1.85 ± 0.55	4.24 ± 2.51	0.170 ± 0.090	0.18 ± 0.13	0.020 ± 0.010	0.17 ± 0.02	2.70 ± 1.21	0.26 ± 0.04	0.30 ± 0.22	0.26 ± 0.20	0.08 ± 0.03	0.39 ± 0.17	5.19 ± 2.05	3.42 ± 1.76	1.21 ± 0.68	0.18 ± 0.07	0.05 ± 0.01	39.29 ± 10.59	0.95 ± 0.22	0.45 ± 0.22	0.33 ± 0.11	0.65 ± 0.17	2.10 ± 1.66	71.41 ± 26.44	8.12 ± 4.55	43.48 ± 7.20	30.12 ± 2.79	30.21 ± 2.27	15.65 ± 1.45	75.97 ± 2.07	0.97 ± 0.23	10.6 ± 4.3	0.77 ± 0.03	24.06 ± 16.55	131.02 ± 36.00	6.73 ± 4.53	31.09 ± 15.42	24.88 ± 19.49	457.2 ± 65.8	650.9 ± 53.2	44.3 ± 11.8
DEX	roots	control	WT	1.10 ± 0.91	9.91 ± 2.67	7.54 ± 1.82	6.99 ± 1.75	0.53 ± 0.13	0.190 ± 0.090	34.88 ± 15.73	0.030 ± 0.020	3.55 ± 2.80	0.75 ± 0.12	0.39 ± 0.15	0.09 ± 0.08	1.73 ± 1.04	1.80 ± 1.31	11.58 ± 6.36	14.21 ± 4.85	0.83 ± 0.53	214.73 ± 52.04	0.77 ± 0.24	3.23 ± 0.91	16.02 ± 5.28	1.09 ± 0.66	51.57 ± 26.08	3.71 ± 2.32	28.28 ± 6.35	302.91 ± 45.62	46.98 ± 12.85	1.65 ± 0.54	2.32 ± 0.56	0.71 ± 0.22	67.85 ± 20.38	0.37 ± 0.11	68.92 ± 20.16	0.41 ± 0.12	616.4 ± 291.9	114.67 ± 96.21	345.27 ± 256.21	56.26 ± 36.94	3.38 ± 1.28	23.68 ± 9.02	155.01 ± 100.39	565.6 ± 290.6	803.9 ± 351.9	126.5 ± 3.3
DEX	roots	control	DEX:IPT	1.67 ± 0.35	22.44 ± 5.99	17.97 ± 4.39	14.67 ± 2.64	1.40 ± 0.71	0.580 ± 0.280	23.78 ± 10.01	0.050 ± 0.020	2.56 ± 1.81	2.21 ± 0.22	0.81 ± 0.30	0.12 ± 0.08	2.08 ± 1.19	0.86 ± 0.26	6.70 ± 3.67	14.72 ± 6.90	0.40 ± 0.27	81.56 ± 50.09	2.50 ± 2.11	4.07 ± 1.20	13.47 ± 1.94	0.96 ± 0.75	97.52 ± 62.02	5.08 ± 1.78	35.76 ± 6.28	204.95 ± 85.39	64.81 ± 14.90	2.51 ± 0.75	4.56 ± 0.52	1.65 ± 0.37	121.80 ± 59.62	0.86 ± 0.19	124.31 ± 60.06	0.39 ± 0.25	1 299.3 ± 343.7	237.63 ± 126.24	445.62 ± 339.67	33.28 ± 21.00	2.71 ± 0.47	31.72 ± 7.65	331.57 ± 104.31	904.9 ± 191.0	1 295.2 ± 287.2	234.7 ± 10.7
DEX	roots	control	DEX:CKX	0.72 ± 0.32	12.70 ± 1.45	2.98 ± 1.78	2.12 ± 1.43	0.50 ± 0.21	0.090 ± 0.030	75.79 ± 29.87	0.010 ± 0.001	2.69 ± 0.43	0.43 ± 0.18	0.20 ± 0.11	0.010 ± 0.001	2.74 ± 1.63	0.74 ± 0.62	43.81 ± 9.25	3.94 ± 0.45	0.79 ± 0.30	77.01 ± 37.26	0.44 ± 0.29	7.82 ± 4.36	4.82 ± 0.41	0.24 ± 0.06	72.16 ± 43.96	1.90 ± 1.30	67.02 ± 7.32	227.70 ± 40.67	13.53 ± 4.44	1.39 ± 0.62	2.71 ± 1.46	0.93 ± 0.32	41.52 ± 6.02	0.48 ± 0.16	42.93 ± 5.97	0.16 ± 0.05	603.7 ± 315.1	139.39 ± 108.47	126.71 ± 57.68	31.30 ± 5.09	1.39 ± 0.58	5.19 ± 2.72	72.40 ± 26.77	244.4 ± 68.3	354.7 ± 88.6	40.8 ± 9.7
DEX	roots	cold+normal light	WT	1.62 ± 1.53	7.75 ± 6.58	9.52 ± 4.19	9.48 ± 5.27	0.62 ± 0.14	0.150 ± 0.060	5.07 ± 3.83	0.120 ± 0.100	2.51 ± 1.24	1.56 ± 1.35	0.55 ± 0.44	0.58 ± 0.48	1.42 ± 0.74	0.55 ± 0.21	2.11 ± 0.97	5.31 ± 1.24	0.42 ± 0.24	170.62 ± 76.92	1.51 ± 0.54	2.28 ± 1.10	14.52 ± 1.33	4.22 ± 2.76	66.83 ± 46.48	3.80 ± 2.25	14.65 ± 8.45	243.95 ± 125.46	45.15 ± 10.81	1.78 ± 0.72	9.07 ± 1.06	2.33 ± 0.68	238.48 ± 51.00	1.21 ± 0.35	242.02 ± 51.87	0.55 ± 0.37	1 216.7 ± 738.0	312.67 ± 164.60	179.74 ± 81.57	145.39 ± 93.31	2.87 ± 0.67	85.65 ± 18.88	95.44 ± 54.66	669.4 ± 153.9	940.2 ± 97.9	913.9 ± 473.5
DEX	roots	cold+normal light	DEX:IPT	1.62 ± 1.04	20.25 ± 13.64	13.03 ± 1.99	12.34 ± 4.36	0.68 ± 0.51	0.220 ± 0.040	14.99 ± 6.89	0.100 ± 0.080	2.32 ± 2.09	1.89 ± 1.02	0.55 ± 0.44	0.88 ± 0.32	3.91 ± 2.44	0.37 ± 0.19	2.02 ± 1.14	7.07 ± 2.81	0.96 ± 0.90	50.63 ± 27.96	1.13 ± 1.03	2.60 ± 2.07	13.48 ± 2.25	0.45 ± 0.10	23.31 ± 8.59	3.22 ± 1.88	27.20 ± 15.60	92.83 ± 21.15	48.80 ± 6.11	2.74 ± 1.70	7.61 ± 1.04	1.20 ± 0.58	122.08 ± 20.30	0.67 ± 0.29	123.95 ± 19.48	0.90 ± 0.30	723.5 ± 528.8	202.62 ± 163.26	194.68 ± 41.84	39.32 ± 19.82	1.79 ± 0.74	107.04 ± 35.14	70.39 ± 27.03	651.7 ± 13.6	860.0 ± 54.2	852.8 ± 466.5
DEX	roots	cold+normal light	DEX:CKX	2.33 ± 1.04	6.02 ± 5.13	12.23 ± 5.49	9.83 ± 7.71	1.21 ± 0.50	0.190 ± 0.050	9.69 ± 7.95	0.100 ± 0.090	3.32 ± 2.93	2.75 ± 2.24	0.88 ± 0.58	1.00 ± 0.90	3.68 ± 3.05	0.76 ± 0.13	13.66 ± 10.56	4.54 ± 1.47	3.01 ± 2.09	231.34 ± 92.50	2.45 ± 1.60	4.18 ± 1.75	13.44 ± 4.23	4.00 ± 2.70	51.75 ± 20.94	5.50 ± 2.97	27.19 ± 12.05	296.46 ± 113.25	47.45 ± 10.94	5.42 ± 2.79	7.70 ± 1.37	2.59 ± 0.69	217.11 ± 38.17	1.35 ± 0.36	221.04 ± 38.35	0.29 ± 0.17	1 363.3 ± 648.4	846.41 ± 446.28	158.91 ± 17.29	62.40 ± 43.71	4.68 ± 1.87	84.38 ± 12.60	101.01 ± 12.73	722.9 ± 83.6	975.4 ± 100.5	757.6 ± 256.6
DEX	roots	cold+low light	WT	2.11 ± 1.18	21.76 ± 8.64	10.03 ± 2.60	9.82 ± 1.88	0.69 ± 0.39	0.170 ± 0.050	46.29 ± 19.98	0.070 ± 0.040	1.30 ± 0.42	1.10 ± 0.32	0.28 ± 0.13	0.34 ± 0.13	4.38 ± 3.34	2.63 ± 1.48	10.71 ± 6.81	5.59 ± 1.30	0.13 ± 0.04	186.51 ± 121.73	5.15 ± 2.65	6.52 ± 1.81	13.09 ± 1.78	0.63 ± 0.30	50.06 ± 36.49	9.95 ± 5.44	40.29 ± 8.56	287.24 ± 175.16	40.53 ± 7.15	1.32 ± 0.30	12.21 ± 3.62	3.13 ± 1.13	155.57 ± 34.73	1.62 ± 0.59	160.32 ± 33.93	0.58 ± 0.29	2 110.0 ± 860.7	659.72 ± 375.13	366.86 ± 210.74	52.59 ± 25.90	3.81 ± 1.97	93.75 ± 19.30	130.85 ± 28.56	589.4 ± 197.0	870.4 ± 183.0	818.3 ± 537.7
DEX	roots	cold+low light	DEX:IPT	1.81 ± 0.89	13.20 ± 9.50	14.53 ± 5.20	14.46 ± 3.23	0.94 ± 0.66	0.230 ± 0.170	12.57 ± 7.09	0.070 ± 0.060	1.24 ± 1.01	1.90 ± 0.56	0.79 ± 0.52	0.68 ± 0.20	0.95 ± 0.30	2.13 ± 1.02	4.06 ± 0.93	6.42 ± 0.58	0.15 ± 0.05	30.44 ± 9.29	2.58 ± 1.01	3.68 ± 0.81	15.80 ± 2.20	0.73 ± 0.13	11.38 ± 2.77	6.58 ± 2.69	22.18 ± 11.99	55.34 ± 9.77	54.63 ± 11.33	2.00 ± 1.05	17.69 ± 6.63	3.77 ± 2.00	156.47 ± 11.09	1.96 ± 1.04	162.21 ± 9.03	1.00 ± 0.63	1 462.2 ± 801.2	476.67 ± 376.58	526.64 ± 253.83	34.85 ± 17.99	3.06 ± 1.31	153.65 ± 13.44	122.17 ± 23.47	592.0 ± 63.9	905.8 ± 79.0	866.1 ± 290.7
DEX	roots	cold+low light	DEX:CKX	2.91 ± 1.03	31.34 ± 6.16	8.38 ± 2.22	6.06 ± 2.03	0.40 ± 0.27	0.200 ± 0.090	34.81 ± 16.92	0.110 ± 0.070	2.17 ± 0.73	1.51 ± 0.68	0.57 ± 0.26	0.15 ± 0.08	2.39 ± 0.16	2.73 ± 2.35	12.88 ± 4.73	4.61 ± 0.49	0.24 ± 0.06	167.53 ± 65.87	5.00 ± 0.74	8.42 ± 1.33	11.26 ± 2.23	0.34 ± 0.05	45.30 ± 15.45	10.76 ± 2.42	54.82 ± 8.69	250.03 ± 72.76	32.74 ± 5.97	0.99 ± 0.36	11.96 ± 3.74	3.22 ± 0.37	227.42 ± 45.95	1.67 ± 0.19	232.32 ± 45.53	0.84 ± 0.14	1 100.9 ± 330.2	562.70 ± 213.44	300.26 ± 132.49	57.13 ± 10.26	4.94 ± 2.47	114.60 ± 20.69	100.78 ± 33.21	488.6 ± 70.7	766.0 ± 87.4	619.3 ± 355.1
DEX	roots	cold+dark	WT	0.15 ± 0.02	0.67 ± 0.19	3.77 ± 1.07	3.67 ± 1.06	0.15 ± 0.06	0.060 ± 0.030	2.59 ± 2.11	0.010 ± 0.006	0.18 ± 0.15	0.32 ± 0.12	0.80 ± 0.73	0.42 ± 0.12	1.17 ± 0.61	0.40 ± 0.18	2.38 ± 2.11	8.15 ± 2.71	0.33 ± 0.27	63.48 ± 40.74	0.44 ± 0.10	1.05 ± 0.57	12.13 ± 2.48	0.49 ± 0.03	6.33 ± 1.59	1.00 ± 0.09	4.29 ± 2.74	73.58 ± 44.17	29.32 ± 6.45	0.96 ± 0.39	4.26 ± 2.16	0.60 ± 0.16	71.30 ± 17.53	0.31 ± 0.08	72.21 ± 17.65	0.79 ± 0.36	163.2 ± 45.0	158.85 ± 101.23	209.06 ± 36.75	178.06 ± 40.85	3.29 ± 1.48	16.86 ± 7.96	46.95 ± 17.87	165.2 ± 42.3	410.3 ± 72.5	95.5 ± 21.4
DEX	roots	cold+dark	DEX:IPT	0.24 ± 0.09	0.93 ± 0.28	7.42 ± 1.56	8.05 ± 1.82	0.26 ± 0.02	0.110 ± 0.030	2.23 ± 1.03	0.010 ± 0.006	0.29 ± 0.10	0.85 ± 0.38	0.77 ± 0.24	0.60 ± 0.47	0.76 ± 0.67	0.45 ± 0.18	1.62 ± 0.78	7.48 ± 0.53	0.33 ± 0.16	34.36 ± 26.26	0.41 ± 0.19	0.40 ± 0.16	15.66 ± 7.19	0.74 ± 0.31	4.90 ± 2.37	1.11 ± 0.45	3.24 ± 0.60	42.25 ± 28.91	39.10 ± 6.84	1.29 ± 0.81	3.34 ± 1.66	0.48 ± 0.27	64.44 ± 19.89	0.21 ± 0.17	65.14 ± 20.05	1.23 ± 1.05	161.4 ± 78.7	21.10 ± 14.75	323.61 ± 192.76	141.08 ± 3.08	5.85 ± 4.17	19.96 ± 12.03	41.91 ± 21.02	194.9 ± 58.1	403.7 ± 61.8	138.6 ± 42.1
DEX	roots	cold+dark	DEX:CKX	0.14 ± 0.04	1.02 ± 0.36	3.19 ± 2.63	2.49 ± 1.65	0.08 ± 0.04	0.070 ± 0.050	3.45 ± 2.52	0.010 ± 0.006	0.25 ± 0.06	0.44 ± 0.32	0.36 ± 0.15	0.41 ± 0.27	0.56 ± 0.10	0.35 ± 0.08	2.17 ± 0.85	6.93 ± 1.37	0.18 ± 0.13	27.98 ± 18.13	0.28 ± 0.08	0.70 ± 0.34	10.66 ± 5.84	0.37 ± 0.09	6.91 ± 2.09	0.78 ± 0.09	4.15 ± 1.15	38.91 ± 19.73	22.71 ± 7.56	0.73 ± 0.42	2.69 ± 1.12	0.38 ± 0.22	61.63 ± 4.89	0.20 ± 0.12	62.20 ± 5.05	0.66 ± 0.57	524.1 ± 96.7	294.98 ± 187.98	166.76 ± 45.98	182.48 ± 27.50	3.50 ± 3.09	16.61 ± 5.88	46.81 ± 23.02	159.5 ± 29.9	408.9 ± 67.7	67.9 ± 3.7

## Sheet: St-condition
dexamethasone	tissue	conditions	genotype	tZ	tZR	tZ7G	tZ9G	tZOG	tZROG	tZRMP	DZ	DZR	DZ7G	DZ9G	DZOG	DZRMP	cZ	cZR	cZ7G	cZROG	cZRMP	iP	iPR	iP7G	iP9G	iPRMP	CK bases	CK ribosides	CK phosphates	CK N-glucosides	CK O-glucosides	ABA	PA	DPA	9OH-ABA	ABA metabolites	GA19	JA	JA-Ile	IAA	IAA-Asp	IAA-Glu	IAA-GE	OxIAA	OxIAA-GE	IAA metabolites	SA
DEX	apices	control	WT	b	b	b	b	b	b	b	b	b	c	b	b	b	a	a	a	a	a	a	a	a	a	a	b	b	a	b	b	b	b	a	b	a	a	ab	a	b	a	b	b	a	a	a	b
DEX	apices	control	DEX:IPT	a	a	a	a	a	a	a	a	a	a	a	ab	a	a	a	a	a	a	a	a	b	ab	a	a	a	a	a	a	a	a	a	a	a	a	a	a	a	a	c	ab	a	a	a	a
DEX	apices	control	DEX:CKX	c	c	c	c	c	c	c	a	b	b	b	a	b	a	b	b	a	b	b	b	c	b	b	c	c	b	c	c	b	b	b	b	b	b	b	a	b	a	a	a	b	b	b	b
DEX	apices	cold+normal light	WT	e	e	e	e	e	e	e	e	e	d	d	e	d	e	e	d	d	e	d	d	d	d	d	e	e	e	e	e	d	d	d	d	d	d	de	d	e	f	de	e	e	d	d	e
DEX	apices	cold+normal light	DEX:IPT	d	d	d	d	d	d	d	d	d	d	d	de	d	d	d	d	d	d	d	d	d	d	d	d	d	d	d	d	d	d	d	d	d	d	e	e	d	d	e	de	de	d	d	d
DEX	apices	cold+normal light	DEX:CKX	e	f	e	e	e	e	f	d	e	d	d	d	d	d	e	d	d	f	d	e	d	e	e	e	e	f	e	e	d	d	d	d	d	d	d	d	de	e	d	d	d	d	d	d
DEX	apices	cold+low light	WT	h	h	h	h	h	gh	h	g	h	h	h	g	h	gh	g	gh	g	g	g	g	gh	gh	g	gh	gh	g	h	gh	h	h	h	h	h	g	h	g	gh	g	i	g	g	h	h	h
DEX	apices	cold+low light	DEX:IPT	g	g	g	g	g	g	g	g	g	g	g	g	gh	g	g	g	g	g	g	g	g	g	g	g	g	g	g	g	g	g	g	g	g	g	g	g	g	g	h	g	g	gh	gh	g
DEX	apices	cold+low light	DEX:CKX	h	h	h	i	h	h	h	g	g	g	g	g	g	h	g	h	g	g	g	g	h	h	g	h	h	g	h	h	h	h	h	h	h	g	g	g	h	g	g	g	g	g	g	g
DEX	apices	cold+dark	WT	j	k	jk	j	jk	j	k	j	j	j	j	j	j	j	j	jk	j	j	j	j	jk	j	j	j	k	j	j	jk	j	j	j	j	j	j	j	j	k	k	j	k	j	j	j	jk
DEX	apices	cold+dark	DEX:IPT	j	j	j	j	j	j	j	j	j	j	j	j	j	j	j	j	j	j	j	j	j	j	j	j	j	j	j	j	j	j	j	j	j	j	k	k	j	j	j	k	j	j	j	j
DEX	apices	cold+dark	DEX:CKX	k	l	k	k	k	k	l	k	k	j	j	j	j	j	k	k	j	k	j	k	k	k	k	j	l	k	k	k	j	j	j	j	j	j	k	k	k	j	j	j	j	j	j	k
DEX	leaves	control	WT	b	b	b	b	b	b	b	b	b	b	b	c	b	a	a	a	a	b	a	a	a	a	b	b	b	b	b	b	b	b	ab	b	b	a	a	a	a	a	a	ab	a	a	ab	b
DEX	leaves	control	DEX:IPT	a	a	a	a	a	a	a	a	a	a	a	a	a	ab	a	a	a	a	a	a	a	ab	a	a	a	a	a	a	a	a	a	a	a	a	a	a	a	a	a	a	a	a	a	a
DEX	leaves	control	DEX:CKX	c	c	c	c	c	c	c	b	b	b	b	b	b	b	a	b	a	ab	a	a	b	b	c	b	c	c	c	c	a	c	b	c	c	a	a	a	a	a	a	b	a	a	b	c
DEX	leaves	cold+normal light	WT	d	e	d	e	d	e	e	e	e	e	e	e	e	d	d	d	d	de	d	d	d	d	d	d	e	e	d	de	d	d	d	d	d	d	d	e	d	de	de	d	d	de	d	d
DEX	leaves	cold+normal light	DEX:IPT	d	d	d	d	d	d	d	d	d	d	d	d	d	d	d	d	d	d	d	de	de	d	d	d	d	d	d	d	d	d	d	d	d	d	d	d	d	d	e	d	d	d	d	d
DEX	leaves	cold+normal light	DEX:CKX	e	f	d	f	d	f	f	e	e	e	e	de	e	d	d	d	d	e	d	e	e	e	e	d	e	f	e	e	d	d	d	d	d	d	d	de	d	e	d	d	d	e	d	d
DEX	leaves	cold+low light	WT	h	h	h	h	h	h	h	h	h	h	h	h	h	g	g	g	g	g	g	g	g	g	g	h	h	h	h	h	gh	g	gh	g	gh	gh	gh	gh	g	g	g	g	g	g	g	g
DEX	leaves	cold+low light	DEX:IPT	g	g	g	g	g	g	g	g	g	g	g	g	g	g	g	g	g	g	g	g	g	g	g	g	g	g	g	g	g	g	g	g	g	g	g	g	gh	g	g	g	gh	g	g	g
DEX	leaves	cold+low light	DEX:CKX	i	i	i	i	i	i	i	h	h	h	h	g	h	g	g	g	g	g	g	h	g	h	h	h	i	i	i	i	h	g	h	g	h	h	h	h	h	g	g	g	h	g	g	g
DEX	leaves	cold+dark	WT	jk	k	j	j	j	k	k	k	k	j	j	j	k	k	j	j	j	j	j	j	j	j	j	jk	k	k	j	j	j	jk	j	jk	j	j	j	j	j	j	j	j	j	j	j	j
DEX	leaves	cold+dark	DEX:IPT	j	j	j	j	j	j	j	j	j	j	j	j	j	j	j	j	j	j	j	j	j	j	j	j	j	j	j	j	j	k	j	k	j	j	j	j	j	j	j	j	j	j	j	j
DEX	leaves	cold+dark	DEX:CKX	k	l	j	k	j	jk	l	k	k	j	j	j	k	k	j	j	j	j	j	k	j	k	k	k	l	l	j	j	j	j	j	j	j	j	j	j	j	j	j	j	j	j	j	j
DEX	roots	control	WT	a	b	b	b	b	b	ab	ab	a	b	ab	ab	a	a	b	a	a	a	a	a	a	a	a	ab	b	s	a	a	b	b	ab	b	ab	a	b	a	a	a	a	a	ab	ab	a	b
DEX	roots	control	DEX:IPT	a	a	a	a	a	a	b	a	a	a	a	a	a	a	b	a	a	b	a	a	a	ab	a	a	b	s	a	a	a	a	a	a	a	ab	a	a	a	a	a	a	a	a	a	a
DEX	roots	control	DEX:CKX	b	b	c	c	ab	b	a	b	a	c	b	b	a	a	a	b	a	b	a	a	b	b	a	b	a	s	b	a	ab	b	b	b	b	b	b	a	a	a	b	b	b	b	b	c
DEX	roots	cold+normal light	WT	d	d	d	d	d	d	d	d	d	d	d	d	d	de	e	d	e	d	d	d	d	d	d	d	d	d	d	e	d	de	d	de	d	de	d	de	d	d	de	d	d	d	d	d
DEX	roots	cold+normal light	DEX:IPT	d	d	d	d	d	d	d	d	d	d	d	d	d	e	de	d	de	e	d	d	d	e	d	d	d	e	d	de	d	e	e	e	e	d	d	e	d	d	e	d	d	d	d	d
DEX	roots	cold+normal light	DEX:CKX	d	d	d	d	d	d	d	d	d	d	d	d	d	d	d	d	d	d	d	d	d	d	d	d	d	d	d	d	d	d	d	d	d	e	d	d	d	d	d	d	d	d	d	d
DEX	roots	cold+low light	WT	g	gh	g	gh	g	g	g	g	g	g	g	h	gh	g	gh	gh	h	g	gh	g	gh	gh	gh	g	gh	g	gh	g	g	g	gh	g	gh	g	g	g	g	g	g	h	g	g	g	g
DEX	roots	cold+low light	DEX:IPT	g	h	g	g	g	g	h	g	g	g	g	g	h	g	h	g	gh	h	h	h	g	g	h	g	h	h	g	g	g	g	h	g	h	g	g	g	g	g	g	g	g	g	g	g
DEX	roots	cold+low light	DEX:CKX	g	g	g	h	g	g	gh	g	g	g	g	h	g	g	g	h	g	g	g	g	h	h	g	g	g	g	h	g	g	g	g	g	g	g	g	g	g	g	g	h	g	g	g	g
DEX	roots	cold+dark	WT	j	j	k	k	k	j	j	j	j	k	jk	j	j	j	j	j	j	j	j	j	j	j	j	j	j	j	jk	j	j	j	j	j	j	j	k	j	j	jk	j	j	j	j	j	j
DEX	roots	cold+dark	DEX:IPT	j	j	j	j	j	j	j	j	j	j	j	j	j	j	j	j	j	j	j	j	j	j	j	jk	j	j	j	j	j	j	j	j	j	j	k	k	j	k	j	j	j	j	j	j
DEX	roots	cold+dark	DEX:CKX	j	j	k	k	k	j	j	j	j	jk	k	j	j	j	j	j	j	j	j	j	j	j	j	k	j	j	k	j	j	j	j	j	j	j	j	j	j	j	j	j	j	j	j	k

## Sheet: St-genotype
dexamethasone	tissue	conditions	genotype	tZ	tZR	tZ7G	tZ9G	tZOG	tZROG	tZRMP	DZ	DZR	DZ7G	DZ9G	DZOG	DZRMP	cZ	cZR	cZ7G	cZROG	cZRMP	iP	iPR	iP7G	iP9G	iPRMP	CK bases	CK ribosides	CK phosphates	CK N-glucosides	CK O-glucosides	ABA	PA	DPA	9OH-ABA	ABA metabolites	GA19	JA	JA-Ile	IAA	IAA-Asp	IAA-Glu	IAA-GE	OxIAA	OxIAA-GE	IAA metabolites	SA
DEX	apices	control	WT	A	A	A	A	A	A	A	A	A	A	A	AB	A	A	A	A	AB	A	A	A	A	A	A	A	A	A	A	A	B	B	A	B	A	A	AB	B	AB	A	A	B	A	A	A	A
DEX	apices	cold+normal light	WT	AB	A	AB	AB	B	AB	A	A	AB	AB	AB	B	A	B	C	B	C	A	A	A	B	B	A	AB	AB	A	B	B	AB	AB	AB	A	A	B	A	A	B	B	A	B	B	B	B	A
DEX	apices	cold+low light	WT	B	B	B	B	B	B	B	A	B	B	B	AB	B	A	B	B	BC	C	A	B	AB	AB	B	B	B	B	B	B	A	A	AB	A	A	B	AB	AB	A	AB	A	A	A	AB	B	AB
DEX	apices	cold+dark	WT	B	C	B	B	AB	B	B	A	B	B	A	A	A	A	B	A	A	B	A	C	B	B	C	B	C	B	B	AB	A	AB	B	AB	A	A	B	C	B	A	A	C	A	B	B	B
DEX	apices	control	DEX:IPT	E	E	E	E	E	E	E	E	E	E	E	E	E	EF	E	E	EF	F	E	F	E	EF	F	E	E	F	E	E	F	F	EF	F	EF	E	E	EF	E	EF	F	E	E	E	E	E
DEX	apices	cold+normal light	DEX:IPT	F	E	E	E	E	E	E	E	E	F	F	E	EF	F	EF	G	F	E	E	E	E	F	E	F	E	E	E	E	F	FG	FG	FG	FG	EF	G	F	F	E	EF	E	E	EF	EF	F
DEX	apices	cold+low light	DEX:IPT	G	F	F	F	F	F	F	F	F	FG	G	E	G	E	EF	F	F	FG	E	G	E	E	G	G	F	G	F	F	E	E	E	E	E	F	E	E	E	F	E	E	E	E	E	EF
DEX	apices	cold+dark	DEX:IPT	H	G	F	F	F	F	F	F	F	G	FG	E	FG	F	F	E	E	G	E	H	E	E	H	G	G	G	F	F	EF	G	G	G	G	E	H	G	E	E	E	F	E	F	F	G
DEX	apices	control	DEX:CKX	J	J	K	K	J	K	K	I	I	I	I	I	I	I	I	K	J	I	I	J	J	I	J	J	J	J	K	J	JK	J	JK	J	JK	I	J	K	IJ	J	I	I	J	JK	JK	J
DEX	apices	cold+normal light	DEX:CKX	I	I	IJ	I	I	I	J	I	I	IJ	I	I	I	I	I	IJ	J	I	I	I	I	J	I	I	I	I	IJ	I	K	J	J	J	J	I	I	J	J	JK	I	I	J	J	J	I
DEX	apices	cold+low light	DEX:CKX	I	I	I	I	I	I	I	J	I	J	I	J	J	I	I	J	J	I	I	I	I	I	I	IJ	I	I	I	IJ	I	I	I	I	I	I	I	I	I	K	I	I	I	I	I	I
DEX	apices	cold+dark	DEX:CKX	J	J	J	J	I	J	K	J	J	K	I	IJ	J	I	I	I	I	I	I	K	I	J	K	IJ	K	K	J	I	IJ	J	K	IJ	K	I	K	K	IJ	I	J	J	IJ	K	K	K
DEX	leaves	control	WT	A	A	A	AB	AB	AB	A	A	A	AB	A	B	A	AB	A	A	A	A	A	B	B	A	A	A	A	A	AB	A	C	C	B	C	B	A	AB	AB	AB	A	B	AB	A	A	A	A
DEX	leaves	cold+normal light	WT	AB	A	A	A	A	A	C	A	AB	A	A	A	AB	B	AB	AB	AB	AB	A	A	A	A	A	AB	AB	A	A	A	B	A	A	A	A	A	BC	AB	B	AB	AB	A	B	A	A	A
DEX	leaves	cold+low light	WT	B	B	AB	B	BC	B	B	A	B	AB	A	B	AB	AB	B	B	B	B	A	B	B	A	B	B	B	B	B	B	B	A	A	A	A	A	A	A	A	B	AB	BC	A	A	A	A
DEX	leaves	cold+dark	WT	C	C	B	C	C	C	D	A	C	B	A	A	B	A	B	AB	A	B	A	C	B	A	C	B	C	C	B	B	A	B	B	B	B	A	B	B	AB	A	A	C	AB	A	A	B
DEX	leaves	control	DEX:IPT	E	E	E	E	E	E	E	E	E	E	E	E	EF	E	E	E	E	E	E	E	EF	G	E	E	E	E	E	E	F	F	FG	F	G	E	F	FG	E	E	FG	E	E	E	E	E
DEX	leaves	cold+normal light	DEX:IPT	F	F	F	F	F	F	F	F	EF	F	F	E	EF	E	EF	EF	EF	E	E	E	E	G	E	F	F	E	F	F	E	E	F	E	F	E	FG	F	E	E	G	E	E	E	EF	F
DEX	leaves	cold+low light	DEX:IPT	F	G	FG	F	FG	G	E	G	F	G	F	F	E	E	G	F	F	G	E	E	F	F	F	F	G	E	F	G	E	E	E	E	E	E	E	E	E	F	EF	F	E	E	FG	G
DEX	leaves	cold+dark	DEX:IPT	G	H	G	G	G	H	F	G	G	G	G	F	F	E	F	EF	E	F	E	G	EF	E	G	G	H	F	F	FG	E	F	G	F	G	E	G	G	E	E	E	G	E	E	G	H
DEX	leaves	control	DEX:CKX	J	I	I	J	J	K	I	I	I	I	I	I	IJ	I	IJ	J	IJ	I	I	I	J	I	I	I	I	I	J	IJ	J	L	J	L	L	I	I	I	I	IJ	I	J	IJ	IJ	IJ	J
DEX	leaves	cold+normal light	DEX:CKX	IJ	I	I	I	I	I	IJ	I	IJ	I	I	I	I	I	IJ	IJ	JK	J	I	I	I	K	I	I	I	I	I	I	J	J	I	J	J	I	J	IJ	I	J	I	I	J	J	I	I
DEX	leaves	cold+low light	DEX:CKX	I	I	I	I	J	J	JK	I	I	I	IJ	I	J	I	J	I	K	J	I	I	I	J	J	I	IJ	J	I	J	J	I	I	I	I	I	I	I	I	J	I	J	I	I	IJ	I
DEX	leaves	cold+dark	DEX:CKX	J	J	I	I	IJ	IJ	K	I	J	I	J	I	K	I	I	IJ	I	J	I	J	I	I	K	I	J	J	I	I	I	K	J	K	K	I	J	J	I	I	I	J	IJ	J	J	K
DEX	roots	control	WT	A	B	A	A	A	A	A	AB	A	A	A	B	A	AB	A	A	A	A	BC	B	A	AB	A	A	AB	A	A	A	B	B	B	B	B	A	B	B	A	B	A	B	AB	A	AB	B
DEX	roots	cold+normal light	WT	AB	AB	A	AB	A	A	B	AB	A	AB	A	AB	A	B	C	B	A	AB	B	BC	A	A	A	A	BC	A	A	A	A	A	A	A	A	A	AB	AB	A	AB	A	A	AB	A	A	A
DEX	roots	cold+low light	WT	A	A	A	A	A	A	A	A	A	A	A	A	A	A	AB	B	B	AB	A	A	A	B	A	A	A	AB	A	A	A	A	A	A	A	A	A	A	A	B	A	A	A	A	A	A
DEX	roots	cold+dark	WT	B	C	B	B	B	B	B	B	B	B	A	A	A	B	BC	AB	AB	B	C	C	A	B	B	B	B	B	A	A	B	B	B	B	B	A	C	AB	A	A	A	B	B	B	B	C
DEX	roots	control	DEX:IPT	E	E	E	E	E	E	E	E	E	E	E	F	EF	EF	E	E	E	E	EF	E	E	EF	E	E	E	E	E	E	G	E	EFG	E	EFG	E	E	E	EF	F	E	F	E	E	E	F
DEX	roots	cold+normal light	DEX:IPT	E	E	E	EF	EF	F	E	EF	EF	EF	E	E	E	G	EF	EF	E	E	EF	EF	E	F	F	EF	E	F	EF	E	F	EF	F	E	F	E	EF	E	F	F	E	E	G	F	F	E
DEX	roots	cold+low light	DEX:IPT	E	E	E	E	EF	EFG	E	EF	EF	E	E	E	F	E	E	F	E	E	E	E	E	E	G	E	E	G	EF	E	E	E	E	E	E	E	E	E	E	F	E	E	F	F	F	E
DEX	roots	cold+dark	DEX:IPT	F	F	F	F	F	G	F	F	F	F	E	EF	F	FG	F	EF	E	E	F	F	E	EF	H	F	F	G	F	E	G	F	G	F	G	E	F	F	EF	E	E	F	G	G	G	G
DEX	roots	control	DEX:CKX	J	J	J	J	J	J	I	J	I	J	I	J	I	IJ	I	J	I	JK	K	IJ	J	J	I	JK	I	I	K	J	J	J	K	J	K	J	IJ	J	I	K	J	K	IJ	K	K	K
DEX	roots	cold+normal light	DEX:CKX	I	K	I	IJ	I	I	J	IJ	I	IJ	I	I	IJ	I	J	IJ	I	I	J	J	I	I	I	IJ	J	I	I	I	I	I	I	I	I	J	I	I	I	JK	I	I	I	I	I	I
DEX	roots	cold+low light	DEX:CKX	I	I	I	I	J	IJ	I	I	I	I	I	I	I	IJ	J	J	J	IJ	I	I	I	J	I	I	I	I	IJ	J	I	I	I	I	I	I	I	I	I	J	I	I	IJ	J	J	I
DEX	roots	cold+dark	DEX:CKX	K	K	J	IJ	K	J	J	J	J	J	I	I	J	J	K	I	J	K	K	K	IJ	J	J	K	K	J	J	J	J	K	J	K	J	IJ	J	IJ	I	I	IJ	J	J	K	K	J
