# Supplementary material for: Light Regulates the Cytokinin-Dependent Cold Stress Responses in Arabidopsis
Source: Front Plant Sci. 2021 Feb 4;11:608711. doi: 10.3389/fpls.2020.608711 (PMC7889523; doi:10.3389/fpls.2020.608711)
Supplement: Supplementary Table 3 — Transcriptomic data. [file Table_3.XLSX]

## Sheet: Description
Data are normalized to WT in control conditions within each tissue separately.
The expression of ipt gene from Agrobacterium was related to DEX:IPT genotype in control conditions. The HvCKX2 expression was related to DEX:CKX genotype in control conditions.
The sheet Mean_SD includes the means ± standard deviations.
n.d. - not detected
The statistics used for comparison of the qPCR results - one-way ANOVA with Tukey´s post-hoc test (p<0.05, n=4)
Statistical significant differences are marked by different letters (see the detail description below).
The statistics on the sheet St-condition compare genotypes within each experimental condition and each tissue. Letters used within each condition are:
control	a-c
cold+normal light	d-f
cold+low light	g-i
cold+dark	j-l
The statistics on the sheet St-genotype compare the influence of experimental conditions within each genotype and each tissue. Letters used for genotypes are:
WT	A-D
DEX:IPT	E-H
DEX:CKX	I-L

## Sheet: Mean_SD
dexamethasone	tissue	conditions	genotype	RD29A	COR47	CBF1	CBF2	CBF3	HY5	PIF3	PIF4	CRF3	CRF4	NCED3	PYL6	IPT3	IPT5	CKX5	ARR4	ARR5	ARR7	ARR10	GA2OX1	GA2OX6	RGA1	RGA2	RGL3	MAX2	D14	KAI2	SMAX1	SMXL6	AgroIPT	HvCKX2
DEX	apices	control	WT	1.00 ± 0.65	1.00 ± 0.74	1.00 ± 0.74	1.00 ± 0.36	1.00 ± 0.50	1.00 ± 0.46	1.00 ± 0.49	1.00 ± 0.34	1.00 ± 0.55	1.00 ± 0.27	1.00 ± 0.64	1.00 ± 0.17	1.00 ± 0.67	1.00 ± 0.35	1.00 ± 0.34	1.00 ± 0.33	1.00 ± 0.33	1.00 ± 0.37	1.00 ± 0.20	1.00 ± 0.48	1.00 ± 0.60	1.00 ± 0.57	1.00 ± 0.37	1.00 ± 0.28	1.00 ± 0.64	1.00 ± 0.45	1.00 ± 0.33	1.00 ± 0.48	1.00 ± 0.35	n.d.	n.d.
DEX	apices	control	DEX:IPT	1.00 ± 0.10	0.76 ± 0.58	2.04 ± 0.73	0.88 ± 0.40	1.80 ± 0.87	0.28 ± 0.10	0.86 ± 0.20	1.21 ± 0.49	0.83 ± 0.29	0.58 ± 0.24	4.47 ± 2.17	0.51 ± 0.16	0.32 ± 0.16	1.89 ± 1.00	2.06 ± 0.74	2.16 ± 0.88	4.88 ± 1.86	3.24 ± 1.01	1.58 ± 0.51	1.17 ± 0.73	0.60 ± 0.35	0.97 ± 0.24	0.97 ± 0.26	1.37 ± 0.52	0.82 ± 0.37	1.96 ± 0.36	0.51 ± 0.13	1.31 ± 0.14	0.51 ± 0.37	1.00 ± 0.33	n.d.
DEX	apices	control	DEX:CKX	3.10 ± 2.81	2.13 ± 1.27	1.46 ± 0.68	1.08 ± 0.40	2.53 ± 1.16	0.38 ± 0.11	0.65 ± 0.35	0.67 ± 0.36	0.43 ± 0.21	0.43 ± 0.16	10.99 ± 5.64	0.70 ± 0.26	1.81 ± 0.93	2.20 ± 1.66	0.29 ± 0.11	0.17 ± 0.13	0.21 ± 0.15	0.30 ± 0.06	0.64 ± 0.06	0.039 ± 0.019	2.05 ± 1.52	0.23 ± 0.10	0.30 ± 0.12	0.73 ± 0.32	0.38 ± 0.12	1.14 ± 0.39	0.40 ± 0.11	0.97 ± 0.67	0.33 ± 0.08	n.d.	1.00 ± 0.44
DEX	apices	cold+normal light	WT	5.40 ± 2.98	3.99 ± 2.38	8.01 ± 2.12	10.75 ± 4.85	4.56 ± 1.02	0.20 ± 0.03	1.34 ± 0.49	1.31 ± 0.35	2.26 ± 1.18	1.53 ± 1.12	1.31 ± 0.39	0.46 ± 0.14	0.51 ± 0.23	0.79 ± 0.19	0.21 ± 0.07	0.10 ± 0.04	0.18 ± 0.07	0.23 ± 0.21	1.41 ± 0.42	0.38 ± 0.12	0.28 ± 0.17	0.44 ± 0.22	1.06 ± 0.28	5.20 ± 1.11	1.39 ± 0.33	1.22 ± 0.36	1.33 ± 0.27	1.10 ± 0.58	1.70 ± 0.65	n.d.	n.d.
DEX	apices	cold+normal light	DEX:IPT	11.01 ± 4.16	1.35 ± 0.63	9.50 ± 5.84	5.95 ± 2.35	16.04 ± 4.80	0.60 ± 0.22	0.63 ± 0.34	0.78 ± 0.14	2.39 ± 0.57	2.21 ± 0.86	4.41 ± 2.88	1.30 ± 0.48	0.43 ± 0.26	3.05 ± 2.69	1.23 ± 0.90	2.08 ± 0.70	5.32 ± 2.74	4.84 ± 1.02	1.49 ± 0.69	1.80 ± 0.31	0.59 ± 0.34	1.28 ± 0.50	1.20 ± 0.39	3.05 ± 1.24	2.26 ± 1.09	1.52 ± 0.62	1.49 ± 0.83	1.42 ± 0.55	0.40 ± 0.09	1.28 ± 0.46	n.d.
DEX	apices	cold+normal light	DEX:CKX	9.44 ± 5.57	1.33 ± 0.44	4.54 ± 2.96	3.88 ± 2.26	10.63 ± 4.54	0.39 ± 0.24	1.24 ± 0.92	0.82 ± 0.48	1.82 ± 0.47	1.36 ± 0.81	2.79 ± 1.94	1.28 ± 0.75	1.41 ± 0.82	2.84 ± 2.22	0.62 ± 0.27	0.36 ± 0.15	1.40 ± 0.98	2.47 ± 1.45	0.59 ± 0.46	0.28 ± 0.24	0.82 ± 0.55	1.15 ± 0.55	0.87 ± 0.41	1.42 ± 0.38	2.97 ± 1.64	1.50 ± 0.58	0.97 ± 0.60	0.95 ± 0.49	0.80 ± 0.37	n.d.	0.03 ± 0.02
DEX	apices	cold+low light	WT	20.26 ± 13.19	8.59 ± 6.61	9.02 ± 7.01	11.31 ± 2.34	14.69 ± 4.40	0.24 ± 0.12	1.56 ± 0.71	1.87 ± 0.92	0.95 ± 0.37	2.16 ± 0.64	7.16 ± 4.27	1.00 ± 0.62	0.83 ± 0.42	0.85 ± 0.48	0.56 ± 0.34	1.67 ± 0.66	2.51 ± 0.84	2.46 ± 0.28	0.96 ± 0.15	0.15 ± 0.06	2.02 ± 1.19	2.03 ± 1.08	1.19 ± 0.67	2.72 ± 1.42	2.12 ± 1.57	2.34 ± 0.98	0.96 ± 0.21	1.92 ± 1.09	1.07 ± 0.78	n.d.	n.d.
DEX	apices	cold+low light	DEX:IPT	18.64 ± 7.83	5.16 ± 2.35	4.81 ± 2.65	5.62 ± 3.48	10.37 ± 9.73	0.31 ± 0.13	0.78 ± 0.11	1.80 ± 0.82	1.24 ± 0.76	1.70 ± 0.45	4.45 ± 3.46	1.18 ± 0.95	0.85 ± 0.28	8.35 ± 6.09	1.42 ± 1.10	1.40 ± 0.31	3.89 ± 1.99	2.75 ± 0.93	1.15 ± 0.31	0.33 ± 0.06	1.33 ± 0.79	1.03 ± 0.42	0.80 ± 0.18	1.83 ± 0.80	1.80 ± 1.28	1.48 ± 0.58	1.04 ± 0.27	1.42 ± 0.87	0.70 ± 0.40	1.19 ± 0.53	n.d.
DEX	apices	cold+low light	DEX:CKX	8.54 ± 7.88	3.71 ± 2.64	5.02 ± 4.68	11.71 ± 6.16	13.19 ± 10.34	0.13 ± 0.07	0.74 ± 0.38	0.93 ± 0.53	0.58 ± 0.22	1.12 ± 0.68	3.97 ± 3.70	0.95 ± 0.45	1.11 ± 0.26	n.d.	0.26 ± 0.16	0.59 ± 0.25	1.31 ± 1.12	0.87 ± 0.32	0.78 ± 0.31	0.09 ± 0.07	1.58 ± 1.33	1.73 ± 0.78	1.13 ± 0.13	3.32 ± 1.83	0.98 ± 0.43	0.89 ± 0.51	0.50 ± 0.14	0.68 ± 0.51	0.67 ± 0.34	n.d.	0.01 ± 0.01
DEX	apices	cold+dark	WT	3.48 ± 1.46	4.52 ± 1.73	11.47 ± 5.40	0.89 ± 0.33	0.34 ± 0.12	0.02 ± 0.01	0.38 ± 0.13	1.28 ± 0.62	0.28 ± 0.09	1.11 ± 0.35	0.66 ± 0.34	0.26 ± 0.08	0.14 ± 0.07	3.07 ± 1.39	0.22 ± 0.08	0.36 ± 0.15	0.50 ± 0.19	0.27 ± 0.10	0.22 ± 0.06	0.026 ± 0.010	0.41 ± 0.24	0.26 ± 0.11	0.19 ± 0.06	5.65 ± 1.98	0.64 ± 0.28	0.75 ± 0.22	0.30 ± 0.07	0.23 ± 0.10	0.34 ± 0.15	n.d.	n.d.
DEX	apices	cold+dark	DEX:IPT	0.76 ± 0.28	1.53 ± 0.05	7.97 ± 0.30	0.89 ± 0.10	0.38 ± 0.19	0.01 ± 0.01	0.33 ± 0.07	0.55 ± 0.40	0.06 ± 0.02	0.49 ± 0.06	0.91 ± 0.76	0.42 ± 0.13	0.15 ± 0.08	1.15 ± 0.52	0.54 ± 0.21	0.06 ± 0.02	0.55 ± 0.21	0.27 ± 0.22	0.29 ± 0.04	0.13 ± 0.05	0.22 ± 0.13	0.06 ± 0.03	0.08 ± 0.07	0.50 ± 0.18	0.36 ± 0.16	0.82 ± 0.23	0.34 ± 0.05	0.05 ± 0.04	0.08 ± 0.01	0.31 ± 0.09	n.d.
DEX	apices	cold+dark	DEX:CKX	n.d.	4.94 ± 1.90	5.50 ± 2.59	3.24 ± 1.21	0.47 ± 0.17	0.02 ± 0.01	0.20 ± 0.07	0.91 ± 0.44	0.35 ± 0.12	0.42 ± 0.13	2.76 ± 1.42	0.21 ± 0.07	n.d.	5.13 ± 2.32	0.37 ± 0.15	0.02 ± 0.01	0.02 ± 0.01	0.01 ± 0.002	0.43 ± 0.12	n.d.	n.d.	0.018 ± 0.008	0.19 ± 0.06	n.d.	0.07 ± 0.03	0.62 ± 0.18	0.46 ± 0.11	0.12 ± 0.05	0.12 ± 0.06	n.d.	0.18 ± 0.12
DEX	leaves	control	WT	1.00 ± 0.40	1.00 ± 0.51	1.00 ± 0.47	1.00 ± 0.37	1.00 ± 0.37	1.00 ± 0.64	1.00 ± 0.92	1.00 ± 0.55	1.00 ± 0.47	1.00 ± 0.53	1.00 ± 0.40	1.00 ± 0.32	1.00 ± 0.67	1.00 ± 0.43	1.00 ± 0.45	1.00 ± 0.70	1.00 ± 0.53	1.00 ± 0.55	1.00 ± 0.45	1.00 ± 0.92	1.00 ± 0.52	1.00 ± 0.95	1.00 ± 0.86	1.00 ± 0.50	1.00 ± 0.44	1.00 ± 0.38	1.00 ± 0.25	1.00 ± 0.75	1.00 ± 0.66	n.d.	n.d.
DEX	leaves	control	DEX:IPT	0.24 ± 0.08	0.27 ± 0.14	0.15 ± 0.12	0.11 ± 0.02	0.23 ± 0.08	0.10 ± 0.05	0.55 ± 0.13	0.72 ± 0.31	0.36 ± 0.19	0.42 ± 0.17	1.14 ± 0.33	0.38 ± 0.21	0.21 ± 0.10	0.92 ± 0.56	2.21 ± 0.85	1.88 ± 1.03	2.45 ± 0.86	3.46 ± 1.30	0.53 ± 0.24	0.70 ± 0.49	0.56 ± 0.43	1.04 ± 0.62	0.24 ± 0.09	0.36 ± 0.30	0.33 ± 0.20	0.72 ± 0.25	0.42 ± 0.10	0.68 ± 0.31	0.32 ± 0.10	1.00 ± 0.50	n.d.
DEX	leaves	control	DEX:CKX	2.71 ± 1.03	3.37 ± 0.94	3.46 ± 2.65	1.32 ± 0.70	3.08 ± 1.60	0.54 ± 0.28	2.03 ± 1.54	0.69 ± 0.26	1.72 ± 0.83	0.58 ± 0.21	5.44 ± 3.07	1.41 ± 0.72	2.26 ± 0.57	2.39 ± 0.90	1.63 ± 0.27	1.01 ± 0.45	0.34 ± 0.21	0.62 ± 0.25	1.16 ± 0.49	0.18 ± 0.06	1.57 ± 1.18	2.69 ± 2.34	0.60 ± 0.49	1.24 ± 0.40	1.05 ± 0.87	1.38 ± 0.51	0.75 ± 0.10	2.46 ± 1.09	0.24 ± 0.12	n.d.	1.00 ± 0.36
DEX	leaves	cold+normal light	WT	3.63 ± 0.92	3.22 ± 1.34	27.73 ± 2.59	23.86 ± 2.73	34.14 ± 5.80	0.18 ± 0.04	2.14 ± 0.48	1.54 ± 0.27	2.70 ± 1.20	1.72 ± 0.30	12.64 ± 3.77	0.47 ± 0.12	0.05 ± 0.01	1.36 ± 0.62	3.11 ± 0.29	0.17 ± 0.03	0.04 ± 0.02	0.016 ± 0.001	0.88 ± 0.37	0.14 ± 0.07	1.63 ± 0.88	1.95 ± 0.97	0.58 ± 0.32	1.13 ± 0.71	1.24 ± 0.61	1.38 ± 0.77	1.90 ± 0.24	0.80 ± 0.31	0.69 ± 0.49	n.d.	n.d.
DEX	leaves	cold+normal light	DEX:IPT	3.12 ± 0.75	1.35 ± 0.28	14.22 ± 9.11	14.74 ± 5.61	8.87 ± 6.32	0.28 ± 0.21	1.16 ± 0.39	0.75 ± 0.24	3.21 ± 0.89	3.44 ± 1.69	4.18 ± 3.41	1.49 ± 0.74	0.14 ± 0.07	2.82 ± 1.47	2.32 ± 0.90	3.30 ± 1.79	2.09 ± 0.50	5.49 ± 1.25	0.99 ± 0.68	0.35 ± 0.13	0.20 ± 0.12	1.16 ± 0.98	0.59 ± 0.27	0.57 ± 0.35	1.21 ± 0.83	1.16 ± 0.69	1.14 ± 0.35	0.80 ± 0.22	0.90 ± 0.32	1.35 ± 0.45	n.d.
DEX	leaves	cold+normal light	DEX:CKX	2.06 ± 0.81	1.23 ± 0.32	0.84 ± 0.40	0.56 ± 0.45	1.22 ± 0.32	0.15 ± 0.05	0.74 ± 0.29	0.39 ± 0.17	1.30 ± 0.41	1.39 ± 0.74	0.58 ± 0.29	0.83 ± 0.43	0.86 ± 0.23	3.25 ± 1.15	0.65 ± 0.50	0.43 ± 0.20	0.35 ± 0.22	0.32 ± 0.12	0.61 ± 0.21	0.052 ± 0.032	0.56 ± 0.29	1.63 ± 1.07	0.28 ± 0.10	0.26 ± 0.24	0.66 ± 0.31	1.17 ± 0.37	0.47 ± 0.18	0.50 ± 0.22	0.27 ± 0.18	n.d.	0.24 ± 0.05
DEX	leaves	cold+low light	WT	7.97 ± 3.90	10.20 ± 7.80	4.72 ± 1.04	4.31 ± 0.79	4.75 ± 1.56	0.25 ± 0.07	2.24 ± 1.18	1.51 ± 0.80	1.55 ± 0.13	3.04 ± 0.42	1.59 ± 0.45	1.46 ± 0.19	0.19 ± 0.08	1.18 ± 0.57	1.69 ± 0.13	5.16 ± 0.52	3.02 ± 0.60	8.88 ± 1.28	1.58 ± 0.85	0.13 ± 0.07	0.66 ± 0.39	4.32 ± 2.19	0.96 ± 0.29	0.87 ± 0.35	1.25 ± 0.54	3.29 ± 1.22	1.46 ± 0.99	2.09 ± 0.44	0.56 ± 0.13	n.d.	n.d.
DEX	leaves	cold+low light	DEX:IPT	5.20 ± 1.12	3.52 ± 1.28	3.32 ± 1.27	2.39 ± 1.12	2.98 ± 0.24	0.20 ± 0.07	1.80 ± 0.42	1.46 ± 0.18	1.16 ± 0.36	1.86 ± 0.56	3.76 ± 2.99	2.22 ± 1.26	0.15 ± 0.12	0.92 ± 0.59	2.24 ± 0.32	3.84 ± 0.98	3.01 ± 0.73	8.04 ± 0.62	1.00 ± 0.16	0.18 ± 0.05	0.46 ± 0.35	5.21 ± 3.03	0.90 ± 0.41	3.76 ± 2.63	1.45 ± 0.88	1.86 ± 0.46	0.85 ± 0.10	0.84 ± 0.66	1.52 ± 0.21	1.20 ± 0.20	n.d.
DEX	leaves	cold+low light	DEX:CKX	1.92 ± 1.07	3.23 ± 1.23	2.83 ± 0.05	2.59 ± 1.52	2.02 ± 0.41	0.09 ± 0.04	1.21 ± 0.22	1.04 ± 0.08	0.38 ± 0.23	0.62 ± 0.39	2.23 ± 0.38	1.92 ± 0.24	0.017 ± 0.008	2.00 ± 0.31	0.41 ± 0.08	0.29 ± 0.08	0.33 ± 0.10	0.20 ± 0.16	0.66 ± 0.05	0.051 ± 0.020	0.68 ± 0.40	1.26 ± 0.52	0.29 ± 0.06	0.72 ± 0.28	0.50 ± 0.18	1.18 ± 0.26	0.57 ± 0.03	0.51 ± 0.19	0.39 ± 0.00	n.d.	0.16 ± 0.08
DEX	leaves	cold+dark	WT	0.97 ± 0.41	5.51 ± 4.04	14.84 ± 9.72	0.81 ± 0.34	0.31 ± 0.22	0.03 ± 0.02	1.16 ± 0.67	0.90 ± 0.70	0.09 ± 0.03	1.80 ± 0.47	0.32 ± 0.16	0.10 ± 0.03	0.006 ± 0.003	0.39 ± 0.31	1.24 ± 0.55	0.34 ± 0.25	0.23 ± 0.18	0.19 ± 0.08	0.25 ± 0.11	0.014 ± 0.005	0.28 ± 0.19	0.64 ± 0.28	0.34 ± 0.25	3.37 ± 1.87	1.10 ± 0.48	1.62 ± 0.77	0.20 ± 0.03	0.24 ± 0.21	0.35 ± 0.28	n.d.	n.d.
DEX	leaves	cold+dark	DEX:IPT	4.67 ± 1.72	10.06 ± 3.90	37.75 ± 17.75	1.27 ± 0.47	0.31 ± 0.11	0.12 ± 0.05	1.11 ± 0.38	2.07 ± 1.01	0.11 ± 0.04	1.13 ± 0.36	1.31 ± 0.67	0.20 ± 0.06	0.004 ± 0.002	0.83 ± 0.38	0.76 ± 0.30	1.32 ± 0.05	1.19 ± 0.46	1.27 ± 0.90	0.37 ± 0.11	0.019 ± 0.007	0.42 ± 0.25	1.68 ± 0.73	0.41 ± 0.14	3.37 ± 1.18	1.67 ± 0.73	1.61 ± 0.15	0.32 ± 0.07	0.60 ± 0.24	0.11 ± 0.05	1.41 ± 0.42	n.d.
DEX	leaves	cold+dark	DEX:CKX	0.91 ± 0.38	2.33 ± 0.89	13.07 ± 6.15	0.87 ± 0.32	0.35 ± 0.12	0.03 ± 0.01	0.84 ± 0.29	0.74 ± 0.36	0.74 ± 0.24	1.15 ± 0.36	0.41 ± 0.21	0.70 ± 0.22	0.003 ± 0.002	2.90 ± 1.32	0.94 ± 0.36	0.18 ± 0.08	0.08 ± 0.03	0.04 ± 0.01	0.24 ± 0.07	n.d.	0.34 ± 0.20	0.64 ± 0.28	0.16 ± 0.05	1.25 ± 0.44	0.63 ± 0.28	1.17 ± 0.34	0.18 ± 0.04	0.19 ± 0.08	0.16 ± 0.07	n.d.	0.16 ± 0.11
DEX	roots	control	WT	1.00 ± 0.74	1.00 ± 0.48	1.00 ± 0.34	1.00 ± 0.36	1.00 ± 0.28	1.00 ± 0.30	1.00 ± 0.23	1.00 ± 0.29	1.00 ± 0.23	1.00 ± 0.60	1.00 ± 0.37	1.00 ± 0.10	1.00 ± 0.30	1.00 ± 0.19	1.00 ± 0.54	1.00 ± 0.40	1.00 ± 0.40	1.00 ± 0.22	1.00 ± 0.25	1.00 ± 0.09	1.00 ± 0.65	1.00 ± 0.37	1.00 ± 0.27	1.00 ± 0.40	1.00 ± 0.26	1.00 ± 0.18	1.00 ± 0.32	1.00 ± 0.39	1.00 ± 0.76	n.d.	n.d.
DEX	roots	control	DEX:IPT	0.40 ± 0.14	0.26 ± 0.10	0.10 ± 0.07	0.37 ± 0.16	0.14 ± 0.03	0.28 ± 0.11	1.13 ± 0.46	1.58 ± 0.92	0.57 ± 0.37	0.73 ± 0.55	0.60 ± 0.27	0.33 ± 0.11	0.35 ± 0.14	0.16 ± 0.07	1.14 ± 0.54	0.38 ± 0.19	0.36 ± 0.13	0.50 ± 0.28	0.36 ± 0.12	1.02 ± 0.70	0.14 ± 0.03	0.27 ± 0.05	0.46 ± 0.16	0.25 ± 0.11	0.56 ± 0.22	0.38 ± 0.08	0.83 ± 0.12	0.16 ± 0.06	1.28 ± 0.76	1.00 ± 0.46	n.d.
DEX	roots	control	DEX:CKX	1.78 ± 1.53	0.91 ± 0.17	0.31 ± 0.24	0.39 ± 0.17	0.47 ± 0.12	1.11 ± 0.27	1.07 ± 0.45	1.46 ± 1.01	0.59 ± 0.19	0.43 ± 0.08	0.36 ± 0.19	1.73 ± 1.22	6.29 ± 1.97	3.94 ± 2.12	0.31 ± 0.07	0.84 ± 0.34	0.73 ± 0.19	0.95 ± 0.19	2.22 ± 0.97	1.33 ± 0.48	0.37 ± 0.13	1.37 ± 0.52	0.99 ± 0.21	0.77 ± 0.09	0.84 ± 0.42	1.42 ± 0.37	1.08 ± 0.37	0.60 ± 0.38	0.45 ± 0.20	n.d.	1.00 ± 0.28
DEX	roots	cold+normal light	WT	20.06 ± 1.98	0.80 ± 0.25	0.07 ± 0.05	0.27 ± 0.12	0.32 ± 0.09	0.05 ± 0.02	0.57 ± 0.18	0.65 ± 0.32	0.31 ± 0.09	0.41 ± 0.11	0.58 ± 0.30	0.40 ± 0.05	1.20 ± 0.55	0.77 ± 0.29	0.35 ± 0.22	0.58 ± 0.13	0.30 ± 0.17	0.54 ± 0.24	0.49 ± 0.21	0.82 ± 0.44	0.40 ± 0.24	0.28 ± 0.08	0.33 ± 0.06	0.20 ± 0.08	0.28 ± 0.11	0.30 ± 0.11	0.29 ± 0.11	0.20 ± 0.08	0.74 ± 0.51	n.d.	n.d.
DEX	roots	cold+normal light	DEX:IPT	33.47 ± 6.49	0.78 ± 0.32	0.07 ± 0.02	0.38 ± 0.19	0.66 ± 0.22	0.06 ± 0.03	0.41 ± 0.13	0.50 ± 0.21	0.25 ± 0.05	0.42 ± 0.13	1.26 ± 0.64	0.36 ± 0.07	1.80 ± 0.82	0.18 ± 0.08	1.13 ± 0.44	0.35 ± 0.21	0.18 ± 0.08	0.26 ± 0.11	0.50 ± 0.19	0.54 ± 0.20	0.35 ± 0.19	0.21 ± 0.10	0.27 ± 0.09	0.21 ± 0.09	0.22 ± 0.11	0.52 ± 0.12	0.25 ± 0.08	0.15 ± 0.08	0.91 ± 0.59	0.67 ± 0.32	n.d.
DEX	roots	cold+normal light	DEX:CKX	15.12 ± 7.14	0.45 ± 0.13	0.08 ± 0.05	0.14 ± 0.05	0.14 ± 0.07	0.09 ± 0.08	0.38 ± 0.24	0.42 ± 0.36	0.14 ± 0.04	0.18 ± 0.04	0.23 ± 0.17	0.22 ± 0.05	0.99 ± 0.29	0.49 ± 0.24	0.40 ± 0.29	0.28 ± 0.09	0.14 ± 0.05	0.23 ± 0.09	0.30 ± 0.07	0.50 ± 0.15	0.22 ± 0.06	0.25 ± 0.14	0.13 ± 0.10	0.09 ± 0.03	0.19 ± 0.13	0.38 ± 0.29	0.16 ± 0.04	0.37 ± 0.31	0.31 ± 0.21	n.d.	0.14 ± 0.04
DEX	roots	cold+low light	WT	77.17 ± 48.49	2.80 ± 1.87	0.30 ± 0.19	0.87 ± 0.25	0.86 ± 0.34	0.11 ± 0.02	1.11 ± 0.05	1.03 ± 0.78	0.23 ± 0.08	0.38 ± 0.10	0.95 ± 0.46	0.38 ± 0.14	0.61 ± 0.19	0.91 ± 0.27	0.37 ± 0.16	0.52 ± 0.22	0.33 ± 0.23	0.67 ± 0.21	0.56 ± 0.23	1.24 ± 0.63	0.16 ± 0.06	0.76 ± 0.08	0.86 ± 0.28	0.41 ± 0.12	1.02 ± 0.34	0.80 ± 0.25	0.44 ± 0.20	0.39 ± 0.27	2.50 ± 2.10	n.d.	n.d.
DEX	roots	cold+low light	DEX:IPT	63.03 ± 24.18	1.05 ± 0.43	0.16 ± 0.09	0.35 ± 0.14	0.95 ± 0.61	0.10 ± 0.03	1.24 ± 0.75	3.55 ± 1.73	0.37 ± 0.10	0.53 ± 0.25	0.73 ± 0.48	0.46 ± 0.14	0.61 ± 0.34	0.58 ± 0.23	0.70 ± 0.46	0.49 ± 0.25	0.33 ± 0.17	0.42 ± 0.22	0.33 ± 0.10	0.91 ± 0.28	0.21 ± 0.06	0.56 ± 0.21	0.67 ± 0.17	0.39 ± 0.03	0.91 ± 0.26	0.63 ± 0.11	0.28 ± 0.06	0.52 ± 0.13	2.92 ± 1.15	1.27 ± 0.65	n.d.
DEX	roots	cold+low light	DEX:CKX	87.67 ± 38.75	1.27 ± 0.08	0.35 ± 0.27	0.61 ± 0.16	1.22 ± 0.43	0.08 ± 0.03	1.22 ± 0.54	1.21 ± 0.59	0.30 ± 0.04	0.37 ± 0.12	1.34 ± 0.54	0.42 ± 0.15	1.41 ± 0.52	1.31 ± 0.43	0.33 ± 0.08	1.11 ± 0.45	0.76 ± 0.18	0.83 ± 0.29	0.31 ± 0.11	1.51 ± 0.79	0.19 ± 0.06	0.63 ± 0.19	0.78 ± 0.45	0.32 ± 0.08	0.98 ± 0.44	0.65 ± 0.14	0.25 ± 0.10	0.62 ± 0.15	1.71 ± 0.83	n.d.	0.29 ± 0.22
DEX	roots	cold+dark	WT	3.16 ± 1.33	0.18 ± 0.07	0.14 ± 0.06	0.07 ± 0.02	0.06 ± 0.02	0.03 ± 0.01	0.76 ± 0.26	9.15 ± 4.45	0.04 ± 0.01	0.14 ± 0.04	0.58 ± 0.30	0.26 ± 0.08	0.10 ± 0.05	0.09 ± 0.04	0.22 ± 0.09	0.09 ± 0.04	0.19 ± 0.08	0.02 ± 0.01	0.14 ± 0.04	0.002 ± 0.001	0.03 ± 0.02	0.14 ± 0.06	0.19 ± 0.06	0.17 ± 0.06	0.45 ± 0.20	0.42 ± 0.12	0.06 ± 0.01	0.15 ± 0.06	0.64 ± 0.29	n.d.	n.d.
DEX	roots	cold+dark	DEX:IPT	4.79 ± 2.01	0.38 ± 0.14	0.16 ± 0.07	0.09 ± 0.03	0.10 ± 0.03	0.06 ± 0.02	1.08 ± 0.37	15.49 ± 7.54	0.14 ± 0.05	0.28 ± 0.09	0.44 ± 0.23	0.45 ± 0.14	0.18 ± 0.09	0.18 ± 0.08	0.47 ± 0.18	0.22 ± 0.09	0.12 ± 0.05	0.05 ± 0.02	0.24 ± 0.07	0.026 ± 0.010	0.05 ± 0.03	0.30 ± 0.13	0.53 ± 0.18	0.33 ± 0.11	0.64 ± 0.28	0.85 ± 0.24	0.08 ± 0.02	0.28 ± 0.11	0.83 ± 0.38	1.81 ± 0.54	n.d.
DEX	roots	cold+dark	DEX:CKX	12.17 ± 2.49	0.45 ± 0.15	0.15 ± 0.03	0.12 ± 0.01	0.04 ± 0.03	0.10 ± 0.02	0.90 ± 0.32	2.63 ± 1.28	0.09 ± 0.01	0.16 ± 0.01	1.04 ± 0.56	0.36 ± 0.15	0.36 ± 0.17	0.27 ± 0.02	0.12 ± 0.04	0.27 ± 0.09	0.20 ± 0.11	0.02 ± 0.01	0.24 ± 0.01	0.033 ± 0.001	0.05 ± 0.02	0.49 ± 0.09	0.65 ± 0.07	0.80 ± 0.12	1.02 ± 0.14	1.00 ± 0.19	0.048 ± 0.005	0.41 ± 0.02	0.13 ± 0.06	n.d.	0.05 ± 0.03

## Sheet: St-condition
dexamethasone	tissue	conditions	genotype	RD29A	COR47	CBF1	CBF2	CBF3	HY5	PIF3	PIF4	CRF3	CRF4	NCED3	PYL6	IPT3	IPT5	CKX5	ARR4	ARR5	ARR7	ARR10	GA2OX1	GA2OX6	RGA1	RGA2	RGL3	MAX2	D14	KAI2	SMAX1	SMXL6	AgroIPT	HvCKX2
DEX	apices	control	WT	a	a	a	a	a	a	a	a	a	a	b	a	ab	a	b	a	b	b	a	a	a	a	a	a	a	b	a	a	a
DEX	apices	control	DEX:IPT	a	a	a	a	a	b	a	a	a	ab	a	b	b	a	a	a	a	a	a	a	a	a	a	a	a	a	b	a	ab
DEX	apices	control	DEX:CKX	a	a	a	a	a	b	a	a	a	b	a	ab	a	a	c	b	c	c	b	b	a	b	b	a	a	b	b	a	b
DEX	apices	cold+normal light	WT	d	d	d	d	e	e	d	d	d	d	d	e	d	d	e	f	f	e	d	e	d	e	d	d	d	d	d	d	d
DEX	apices	cold+normal light	DEX:IPT	d	d	d	d	d	d	d	e	d	d	d	d	d	d	d	d	d	d	d	d	d	d	d	d	d	d	d	d	e
DEX	apices	cold+normal light	DEX:CKX	d	d	d	d	d	de	d	de	d	d	d	de	d	d	d	e	e	d	d	e	d	de	d	e	d	d	d	d	de
DEX	apices	cold+low light	WT	g	g	g	g	g	g	g	g	g	g	g	g	g	h	g	g	g	g	g	h	g	g	gh	g	g	g	g	g	g
DEX	apices	cold+low light	DEX:IPT	g	g	g	g	g	g	g	g	g	g	g	g	g	g	g	g	g	g	g	g	g	g	h	g	g	g	g	g	g
DEX	apices	cold+low light	DEX:CKX	g	g	g	g	g	g	g	g	g	g	g	g	g		g	h	g	h	g	h	g	g	g	g	g	g	h	g	g
DEX	apices	cold+dark	WT	j	j	j	k	j	jk	j	j	j	j	k	jk	j	j	k	j	j	j	k	k	j	j	j	j	j	j	j	j	j
DEX	apices	cold+dark	DEX:IPT	k	k	j	k	j	k	j	j	k	k	jk	j	j	k	j	k	j	j	jk	j	j	k	j	k	j	j	j	k	k
DEX	apices	cold+dark	DEX:CKX		j	j	j	j	j	k	j	j	k	j	k		j	jk	k	k	k	j			l	j		k	j	j	jk	k
DEX	leaves	control	WT	b	b	a	a	b	a	a	a	ab	a	b	a	b	b	a	a	b	b	a	a	a	a	a	ab	a	a	a	ab	a
DEX	leaves	control	DEX:IPT	c	c	b	b	c	b	a	a	b	a	b	b	c	b	a	a	a	a	a	a	a	a	a	b	b	a	b	b	a
DEX	leaves	control	DEX:CKX	a	a	a	a	a	a	a	a	a	a	a	a	a	a	a	a	b	b	a	a	a	a	a	a	ab	a	a	a	a
DEX	leaves	cold+normal light	WT	d	d	d	d	d	d	d	d	de	d	d	e	f	e	d	f	f	f	d	e	d	d	d	d	d	d	d	d	de
DEX	leaves	cold+normal light	DEX:IPT	d	e	e	e	e	d	e	e	d	d	e	d	e	de	d	d	d	d	d	d	e	d	d	d	d	d	e	d	d
DEX	leaves	cold+normal light	DEX:CKX	d	e	f	f	f	d	e	e	e	d	e	de	d	d	e	e	e	e	d	e	de	d	d	d	d	d	f	d	e
DEX	leaves	cold+low light	WT	g	g	g	g	g	g	g	gh	g	g	g	h	g	gh	h	g	g	g	g	gh	g	g	g	gh	g	g	gh	g	h
DEX	leaves	cold+low light	DEX:IPT	g	g	gh	h	g	g	g	g	g	h	g	gh	g	h	g	g	g	g	g	g	g	g	g	g	gh	gh	g	h	g
DEX	leaves	cold+low light	DEX:CKX	h	g	h	h	h	h	g	h	h	i	g	g	h	g	i	h	h	h	h	h	g	h	h	h	h	h	h	h	i
DEX	leaves	cold+dark	WT	k	k	jk	j	j	k	j	j	k	j	k	l	j	k	j	k	k	k	j	j	j	k	jk	jk	jk	j	k	jk	j
DEX	leaves	cold+dark	DEX:IPT	j	j	j	j	j	j	j	j	k	j	j	k	j	k	j	j	j	j	j	j	j	j	j	j	j	j	j	j	j
DEX	leaves	cold+dark	DEX:CKX	k	k	k	j	j	k	j	j	j	j	k	j	j	j	j	k	k	l	j		j	k	k	k	k	j	k	k	j
DEX	roots	control	WT	a	a	a	a	a	a	a	a	a	a	a	a	b	b	a	a	a	a	a	a	a	a	a	a	a	a	a	a	a
DEX	roots	control	DEX:IPT	a	b	b	b	c	b	a	a	a	a	ab	b	c	c	a	b	b	b	b	a	b	b	b	b	a	b	a	b	a
DEX	roots	control	DEX:CKX	a	a	b	b	b	a	a	a	a	a	b	a	a	a	b	ab	a	a	a	a	ab	a	a	a	a	a	a	a	a
DEX	roots	cold+normal light	WT	de	d	d	de	e	d	d	d	d	d	de	d	d	d	e	d	d	d	d	d	d	d	d	d	d	d	d	d	d
DEX	roots	cold+normal light	DEX:IPT	d	d	d	d	d	d	d	d	d	d	d	d	d	e	d	d	d	d	d	d	d	d	de	d	d	d	d	d	d
DEX	roots	cold+normal light	DEX:CKX	e	d	d	e	f	d	d	d	e	e	e	e	d	de	e	d	d	d	d	d	d	d	e	d	d	d	d	d	d
DEX	roots	cold+low light	WT	g	g	g	g	g	g	g	h	g	g	g	g	h	gh	g	g	h	g	g	g	g	g	g	g	g	g	g	g	g
DEX	roots	cold+low light	DEX:IPT	g	g	g	h	g	g	g	g	g	g	g	g	gh	h	g	g	h	g	g	g	g	g	g	g	g	g	g	g	g
DEX	roots	cold+low light	DEX:CKX	g	g	g	gh	g	g	g	h	g	g	g	g	g	g	g	g	g	g	g	g	g	g	g	g	g	g	g	g	g
DEX	roots	cold+dark	WT	k	k	j	k	j	k	j	j	k	j	j	j	k	k	jk	k	j	jk	k	k	j	k	k	k	k	k	jk	k	j
DEX	roots	cold+dark	DEX:IPT	k	jk	j	jk	j	jk	j	j	j	j	j	j	jk	jk	j	j	j	j	jk	j	j	jk	j	k	jk	j	j	k	j
DEX	roots	cold+dark	DEX:CKX	j	j	j	j	j	j	j	k	j	j	j	j	j	j	k	j	j	k	j	j	j	j	j	j	j	j	k	j	k

## Sheet: St-genotype
dexamethasone	tissue	conditions	genotype	RD29A	COR47	CBF1	CBF2	CBF3	HY5	PIF3	PIF4	CRF3	CRF4	NCED3	PYL6	IPT3	IPT5	CKX5	ARR4	ARR5	ARR7	ARR10	GA2OX1	GA2OX6	RGA1	RGA2	RGL3	MAX2	D14	KAI2	SMAX1	SMXL6	AgroIPT	HvCKX2
DEX	apices	control	WT	C	B	B	B	C	A	A	A	A	B	B	A	A	B	A	A	B	B	A	A	AB	AB	A	B	AB	AB	A	A	A
DEX	apices	cold+normal light	WT	AB	AB	A	A	B	B	A	A	A	AB	B	BC	A	B	B	C	C	C	A	B	B	BC	A	A	A	AB	A	A	A
DEX	apices	cold+low light	WT	A	A	A	A	A	B	A	A	A	A	A	AB	A	B	AB	A	A	A	A	C	A	A	A	A	AB	A	A	A	AB
DEX	apices	cold+dark	WT	B	A	A	B	D	C	B	A	B	B	B	C	B	A	B	B	B	C	B	D	B	C	B	A	B	B	B	B	B
DEX	apices	control	DEX:IPT	F	G	F	F	F	F	E	EF	F	F	E	F	F	EF	E	E	E	EF	E	E	EF	E	E	E	EF	E	F	E	E	E
DEX	apices	cold+normal light	DEX:IPT	E	FG	E	E	E	E	EF	F	E	E	EF	E	EF	EF	EF	E	E	E	E	E	EF	E	E	E	E	EF	E	E	E	E
DEX	apices	cold+low light	DEX:IPT	E	E	EF	E	EF	EF	E	E	EF	E	EF	EF	E	E	EF	E	E	F	E	F	E	E	E	E	EF	EF	E	E	E	E
DEX	apices	cold+dark	DEX:IPT	F	F	E	F	G	G	F	F	G	F	F	F	F	F	F	F	F	G	F	G	F	F	F	F	F	F	G	F	F	F
DEX	apices	control	DEX:CKX	I	IJ	J	K	J	I	I	I	J	I	I	I	I	I	I	J	J	J	I	I	I	K	J	J	J	IJ	I	I	J		I
DEX	apices	cold+normal light	DEX:CKX	I	J	IJ	IJ	I	IJ	I	I	I	I	IJ	I	I	I	I	IJ	I	I	IJ	I	I	J	I	IJ	I	I	I	I	I		J
DEX	apices	cold+low light	DEX:CKX	I	IJ	IJ	I	IJ	J	I	I	J	I	IJ	I	I		I	I	IJ	I	IJ	I	I	I	I	I	I	IJ	I	IJ	IJ		J
DEX	apices	cold+dark	DEX:CKX	I	I	I	J	K	K	J	I	J	I	J	J		I	I	K	K	K	J			L	J		K	J	I	J	K		J
DEX	leaves	control	WT	B	B	C	C	C	A	A	A	B	B	B	AB	A	AB	C	B	B	B	A	A	A	BC	AB	B	A	B	B	ABC	A
DEX	leaves	cold+normal light	WT	A	A	A	A	B	B	A	A	A	B	A	B	C	A	A	C	C	D	A	A	A	AB	AB	AB	A	AB	A	B	A
DEX	leaves	cold+low light	WT	A	A	B	B	A	B	A	A	AB	A	B	A	B	AB	B	A	A	A	A	A	AB	A	A	B	A	A	AB	A	A
DEX	leaves	cold+dark	WT	B	AB	B	C	D	C	A	A	C	B	C	C	D	B	BC	BC	B	C	B	B	B	C	B	A	A	AB	C	C	A
DEX	leaves	control	DEX:IPT	G	H	G	G	F	E	F	F	G	G	E	F	E	EF	E	EF	EF	FG	EF	E	E	F	F	F	F	F	F	E	G	E
DEX	leaves	cold+normal light	DEX:IPT	F	G	E	E	E	E	E	F	E	E	E	E	E	E	E	E	EF	F	EF	E	E	F	EF	F	EF	EF	E	E	F	E
DEX	leaves	cold+low light	DEX:IPT	E	F	F	F	E	E	E	E	F	EF	E	E	E	EF	E	E	E	E	E	E	E	E	E	E	E	E	E	E	E	E
DEX	leaves	cold+dark	DEX:IPT	EF	E	E	F	F	E	E	E	H	F	E	F	F	F	F	F	F	G	F	F	E	EF	EF	E	E	E	F	E	H	E
DEX	leaves	control	DEX:CKX	I	I	JK	IJ	I	I	I	J	I	I	I	IJ	I	I	I	I	I	I	I	I	I	I	IJ	I	I	I	I	I	J		I
DEX	leaves	cold+normal light	DEX:CKX	IJ	J	K	J	I	J	I	J	I	I	J	J	J	I	JK	IJ	I	IJ	I	J	I	I	IJ	J	I	I	J	J	IJ		J
DEX	leaves	cold+low light	DEX:CKX	IJ	I	J	I	I	J	I	I	J	I	I	I	K	I	K	J	I	JK	I	J	I	I	I	IJ	I	I	J	J	I		J
DEX	leaves	cold+dark	DEX:CKX	J	IJ	I	IJ	J	K	I	IJ	IJ	I	J	J	L	I	J	J	J	K	J		I	I	J	I	I	I	K	K	J		J
DEX	roots	control	WT	D	A	A	A	A	A	A	B	A	A	A	A	A	A	A	A	A	A	A	A	A	A	A	A	A	A	A	A	A
DEX	roots	cold+normal light	WT	B	A	B	B	B	C	B	B	B	A	A	B	A	A	AB	A	B	B	B	A	AB	B	B	C	B	C	B	B	A
DEX	roots	cold+low light	WT	A	A	B	A	A	B	A	B	B	A	A	BC	A	A	AB	A	B	AB	AB	A	B	A	A	B	A	AB	B	AB	A
DEX	roots	cold+dark	WT	C	B	B	C	C	C	AB	A	C	B	A	C	B	B	B	B	B	C	C	B	C	B	C	C	B	BC	C	B	A
DEX	roots	control	DEX:IPT	G	G	E	E	F	E	E	FG	E	E	E	E	F	F	EF	E	E	E	EF	E	F	F	EF	EF	E	F	E	F	EF	EF
DEX	roots	cold+normal light	DEX:IPT	E	EF	E	E	E	F	F	G	E	E	E	E	E	F	E	E	EF	E	E	E	E	F	F	F	F	EF	F	F	F	F
DEX	roots	cold+low light	DEX:IPT	E	E	E	E	E	F	EF	F	E	E	E	E	F	E	EF	E	EF	E	EF	E	EF	E	E	E	E	E	F	E	E	EF
DEX	roots	cold+dark	DEX:IPT	F	FG	E	F	F	F	E	E	F	E	E	E	F	F	F	E	F	F	F	F	G	EF	EF	EF	E	E	G	EF	F	E
DEX	roots	control	DEX:CKX	K	J	I	I	J	I	IJ	IJ	I	I	JK	I	I	I	I	I	I	I	I	I	I	I	I	I	I	I	I	IJ	J		I
DEX	roots	cold+normal light	DEX:CKX	J	K	I	J	K	J	J	J	K	J	K	K	J	K	IJ	J	J	J	J	J	I	K	K	K	J	J	J	IJ	JK		J
DEX	roots	cold+low light	DEX:CKX	I	I	I	I	I	J	I	IJ	J	I	I	IJ	J	J	I	I	I	I	J	I	I	J	IJ	J	I	J	J	I	I		J
DEX	roots	cold+dark	DEX:CKX	J	K	I	J	K	J	IJ	I	K	J	IJ	JK	K	K	J	J	J	K	J	K	J	J	J	I	I	I	K	J	K		J
